# Supplementary material for: Incidence and clinicopathological features of colorectal cancer among multi-ethnic patients in Kuala Lumpur, Malaysia: a hospital-based retrospective analysis over two decades
Source: PeerJ. 2021 Nov 8;9:e12425. doi: 10.7717/peerj.12425 (PMC8582301; doi:10.7717/peerj.12425)
Supplement: Supplemental Information 2 [file peerj-09-12425-s002.xlsx]

## Sheet: Sheet1
	Random ID No	AGE	(age groups) 20,25,30,35,40,45,50,55,60,65,70,75,80,85	1997-2002, 2003-2007, 2008-2012, 2013-2017	SEX	0=MALE, 1=FEMALE, 2=Missing data	RACE	0=MALAY, 1=CHINESE, 2=INDIAN, 3=OTHERS , 4=Missing data	CO-MORBIDITIES	DM 1=YES	HPT 1=YES	DYSLIPIDEMIA 1=YES	IHD 1=YES	0=NIL, 1= PERSONAL HISTORY OF OTHER MALIGNANCIES, 2= FAMILIAL ADENOMATOUS FOLYPOSIS (FAP), 3= INFLAMMATORY BOWEL DISEASE (IBD), 4= More than 1 RF, 5=UNKNOWN	FAMILY HISTORY OF CRC	FAMILY HISTORY OF OTHER MALIGNANCIES	FHx (0=NIL, 1=YES, 2=UNKNOWN)	Date OF DIAGNOSIS	TUMOUR TYPE/ SITE	0=COLON, 1=RECTOSIGMOID, 2=RECTUM, 3=ANUS, ANORECTAL, 4=SYNCHRONOUS, 5= unknown	SPECIFIC TUMOUR LOCATION	0=CAECUM, 1=APPENDIX, 2=ascending colon, 3=hepatic flexure, 4=transverse COLON, 5= splenic flexure, 6=descending colon, 7= sigmoid, 8= OVERLAPPIN SITES OF COLON/synchronous, 9=rectosigmoid, 10= rectum, 11= OVERLAPPING SITES OF RECTUM, ANUS, & ANAL CANAL (anorectal), 12= Unknown	HISTOPATHOLOGICAL TYPE	0=ADENOCARCINOMA, 1=MUCINOUS ADENOCARCINOMA, 2=SIGNET RING CARCINOMA, 3=UNDIFFERENTIATED CARCINOMA, 4=SQUAMOUS CARCINOMA, 5=OTHERS, 6= MORE THAN 1, 7= UNKNOWN	HISTOPATHOLOGICAL GRADE	0=WELL-DIFFERENTIATED, 1=MODERATELY-DIFFERENTIATED, 2= POORLY-DIFFERENTIATED, 3=UNDIFFERENTIATED, 4=UNKNOWN	DUKE'S CLASSIFICATION	0=A, 1=B, 2=C, 3=D, 4=UNKNOWN	TREATMENT MODALITIES	Confirmed	0= NIL, 1= SURGERY ONLY, 2=CHEMOTHERAPY ONLY, 3=RADIOTHERAPY ONLY, 4= SURGERY + CHEMOTHERAPY, 5= SURGERY + RADIOTHERAPY, 6= CHEMORADIOTHERAPY ONLY, 7= SURGERY + CHEMOTHERAPY + RADIOTHERAPY, 8= UNKNOWN	0= Nil, 1= Palliative	TYPE OF SURGERY	0=Nil, 1=Right hemi, 2= Extended right hemi, 3= Left hemi, 4=EXTENDED LEFT HEMI, 5= Sigmoid colectomy, 6= HARTMANN'S PROCEDURE, 7= AR, 8=APR, 9= Subtotal COLECTOMY, 10= TOTAL COLECTOMY, 11=Panproctocolectomy, 12= More than 1 surgery, 13= others, 14=UNKNOWN	LOCOREGIONAL RECURRENCE	CARCINOEMBRYOGENIC ANTIGEN (CEA) LEVEL AT DIAGNOSIS
	N080798	45	45	2	f	1	c	1	THALASSEMIA ALPHA TRAIT						NIL			2006-09-15	COLON	0	CAECAL	0	ADENOCA	0	MODD DIFF	1	A	0		NO NEED CHEMO, JUST FOLLOW UP	1		LAP EXT RIGHT HEMICOLECTOMY	2	NO	1.3
	N348854	39	35	3	F	1	C	1	FAP					2				27/5/2011 (SBB)	COLON	0	RIGHT	2	ADENOCA	0	WELL DIFF	0	A	0	? POST OPERATIVE NEO-ADJUVANT THERAPY		1		INITIALLY RIGHT HEMICOLECTOMY THEN PANCOLECTOMY AND ILEOANAL ANASTOMOSIS	11	NO (RECTO-RETROPERITONEO-CUTANEOUS FISTULA ; POSSIBLE LIVER METS)	4.3
	M965829	63	60	2	F	1	C	1	DOUBLE PATHOLOGY: SB LYMPHOMA WITH RCHOP x 6 (2004), RECTAL CANCER CHEMO (2005)//ILEAL POLYPOSIS					1	NO	MOTHER: THYROID CANCER		2004-10-29	RECTAL	2	RECTAL	10	ADENOCA	0	WELL DIFF	0	A	0	RECTAL CA: ADJUVANT CCRT WITH WEEK 1 AND WEEK 5 5FU (2005)	ADJ CCRT WITH 5FU	7		transanal resection of rectal camncer (24/6/2004) + right hemo (June 2004)-SB lymphoma	1	OCT 2004: MOD DIFF ADENOCA (SUNWAY MEDICAL)	2.3
	N078893	65	65	3	M	0	C	1	HPT, CVA, THYROIDECTOMY (2004)		1							2011-01-17	RECTOSIGMOID	1	RECTOSIGMOID	9	ADENOCA	0	WELL DIFF	0	A	0	File: only RT, NO CT	RT	5		AR (EMERGENCY) 28/1/11	7	NO	3.6
	N265624	60	60	3	M	0	C	1	STAGE 4 COPD, SLE WITH AIHA ON PRED & AZA, HTN, PLASMOCYTOSIS		1							2009-11-09	RECTAL	2	RECTAL	10	ADENOCA	0	WELL DIFF	0	A	0	NO CHEMO\(DS MARCH 2017)// POST OP RT!!	RT, NO CHEMO	5		LAR (9/11/2009)--> reversal oF ileostomy done (may 2010)	7	NO (CT March 2017), BUT METS TO ADREANAL (Adenoca)-11/4/17	0.8
	M974308	67	65	2	M	0	I	2	HTN, IHD, ESRF, left hemithyroidectomy done in 23/12/2004 for left thyroid cyst		1		1					2004-12-27	RECTAL	2	RECTAL	10	ADENOCA	0	MOD DIFF	1	A	0	File: Concurrent neoadjuvant radiochemo (4/10/04): ccRT 25 cycles + 3 booster(Neoadjuvant CCRT-long course), CHEMO COMPLETED June 2005 X28 cycles	5FU	7		File: LAR with ileostomy 23/12/2004), reversal of ileostomy 30/7/2007	7	NO: July 2015 colono- Hyerplastic polyp, no malignancy	0.7
	N364116	67	65	3	M	0	C	1	DM, HPT,	1	1				NIL			2011	RECTAL	2	RECTAL	10	ADENOCA	0	MUCINOUS DIFF	4	A	0	NEOADJ CCRT- MAYO & RT 45GY/25#/5WKS, AJD CHEMO- QUASAR (5FU, FA)x20, LUNG METS THEN PALLIATIVE CHEMO- XELOX (XELODA (CAPECITABIN) & OXALIPLATIN) X8		7	Yes	APR	8	NO	2.3
	M926423	69	65	3	M	0	C	1	HPT, DM, IHD, DYSLIPIDEMIA, CEREBELLAR GLIOSIS WITH OBS HYDROCEPHALUS (POST TUMOR EXCISION 2014)	1	1	1	1		NIL			2008-01-15	RECTAL	2	RECTAL	10	ADENOCA	0	WELL DIFF	0	A	0	NO CHEMO		1		AR	7	NO	4.4
	M263941	61	60	1	F	1	C	1	PARKINSON'S, HPT, ASTHMA, CCF, OLD PTB		1		1					2001-02-16	RECTAL	2	RECTAL	10	ADENOCA	0	WELL DIFF	0	A	0	NO DOC		2			14	no record	0
	M903391	59	55	2	F	1	C	1	DM, HPT,	1	1							2003-05-26	RECTAL	2	RECTAL	10	ADENOCA	0	MUCINOUS ADENOCA	4	A	0	CHEMO (2005) 5FU	FOLFOX	7		LAR (10/10/2003)	7	NO- either recurrence/ cervical CA Feb 2009	2.3
	N363647	57	55	3	M	0	C	1	HPT, HEP B CARRIER		1				no	Father: Lung cancer		2011-09-21	RECTAL	2	RECTAL	10	ADENOCA	0	MOD DIFF	1	A	0	NO DOC		1		ULAR (21/10/2011), REVERSAL ILEOSTOMY 3/5/12	7	NO	0
	M154698	56	55	3	M	0	m	3	IHD, HPT, DM, DYSLIPIDEMIA, CVA	1	1	1	1					2011-05-09	COLON	0	SIGMOID	7	ADENOCA	0	MOD DIFF	1	A	0	NO DS RECORD	NIL	1		SIGMOID COLECTOMY (5/5/11)	5	NO REPORT	12.1
	M118351	64	60	1	M	0	C	1										2000	COLON	0	ASCENDING COLON	2	ADENOCA	0	WELL DIFF	0	A	0			8			14		1.6
	M885304	59	55	3	M	0	C	1	DM, HPT, IHD, BPH (2015)	1	1		1					2010-08-04	COLON	0	SIGMOID	7	ADENOCA	0	WELL DIFF	0	A	0			1		AR	7	NO	0
	M657156	60	60	2	f	1	c	1	DM, HPT, ESRF, TERTIARY HYPERPARATHYROIDISM, IHD	1	1		1					2007-07-11	RECTAL	2	RECTAL	10	SQUAMOUS CA	4	MODD DIFF	1	A	0	CCRT- RT X5 WEEKS 5/7		6		OP	14	NO (RESPOND TO ?RADIO/CHEMO THERAPY)	4.3
	N046796	65	65	2	F	1	C	1										2006-03-01	RECTAL	2	RECTAL	10	ADENOCA	0	WELL DIFF	0	A	0	NEOADJ CHEMO AND RADIO COMPLETED IN MAY 06		7		LOW AR WITH COVERING ILEOSTOMY	7	NO	4
	M760114	68	65	1	m	0	c	1										2000-09-06	COLON	0	ASCENDING COLON	2	ADENO CA	0	WELL DIFF	0	A	0			1		RIGHT HEMICOLECTOMY	1		0
	M654110	67	65	2	f	1	i	2	HPT, DM, UNSTABLE ANGINA	1	1				NIL			2005-06-01	RECTAL	2	RECTAL	10	ADENOCA	0	WELL DIFF	0	A	0	NIL		1		LAR	7	NO	1.6
	M996709	69	65	2	M	0	I	2	NO RECORD									2005-02-14	OVERLAPPING COLON	4	ASCENDING COLON + TRANSVERSE COLON + DESCENDING COLON	8	ADENOCA	0	WELL DIFF	0	A	0	NO DOC		1		Total colectomy (12/3/2005)	10	2005: High grade tubular adenoma at hepatic plexus, high grade villous adenoma at transverse colon, high grade polyp at descending colon	2.2
	N540326	74	70	4	F	1	C	1	HPT, GASTRITIS, OSTEOARTHROPATHY, APPENDICECTOMY		1					ELDER SISTER CA ?LIVER		2014-04-14	RECTAL	2	RECTAL	10	ADENOCA	0	MOD DIFF	1	A	0		NIL RT & CHEMO	1		LAPAROSCOPIC AR AND MESORECTAL EXCSION	7	NO	33.3
	M127957	71	70	2	M	0	C	1	BPH (DOXAZOSIN), TAKING DIGOXIN?									18/11/2004-SBB	COLON	0	DESCENDING COLON	6	ADENOCA	0	MOD DIFF	1	A	0		NO DOC	1		LEFT HEMI (18/11/04)	3	2004- Inflammed rectal polyp	1
	N113988	78	75	3	m	0	C	1	HTN, HEMORRHOIDS, PTB-BRONCHIECTASIS + LUNG FIBROSIS (2005)-COMPLETED TX,							SON-NPC (P/AWAY)		21/10/2011-SBB	RECTAL	2	RECTAL	10	MUCINOUS ADENOCA	1	WELL DIFF	0	A	0			1		TRANSANAL RESECTION OF RECTAL TUMOR (19/10/2011)// RECURRENT: TRANSANAL REECTION POLYPECTOMY (15/5/2014)	13	YES- RECURRENT RECTAL MUCINOUS ADENOCA (OCT 2011)	1.9
	M879187	74	70	3	F	1	C	1	HPT, GERD, HERNIA REPAIR (2007), CHOLECYSTECTOMY (2006)									2009-09-11	RECTAL	2	RECTAL	10	ADENOCA	0	WELL DIFF	0	A	0		NO ONCO F/UP	1		ULAR WITH ILEOSTOMY (23/11/2009), REVERSAL OF ILEOSTOMY (2010)	7	NO	2.7
	N506142	68	65	4	M	0	C	1	NKMI									2013-02-05	COLON	0	ASCENDING	2	FOCAL CARCINOMA	5	LOW GRADE	4	A	0	NO NEOADJ/ ADJ THERAPY		1		LAPAROSCOPIC RIGHT HEMICOLECTOMY	1		0
	N111490	80	80	4	M	0	C	1	MULTIPLE DIVERTICULUM FROM SIGMOID COLON TO CAECUM									2014-10-29	COLON	0	SIGMOID	7	ADENOCA	0	WELL DIFF	0	A	0			1		*SIGMOID COLECTOMY	5		2.2
	M639805	66	65	4	M	0	C	1										2013-08-23	RECTAL	2	RECTAL	10	Adenoca	0	Villous adenoma with focal high grade dysplasia transforming to AdenoCA	4	A (pT1n0m0	0			8			14		0
	N512433	53	50	4	M	0	C	1	PAPPILARY THRYOID CA (STAGE 1) -OCT 2017									2016-10-31	RECTAL	2	RECTAL-LOW	10	ADENOCA	0	POLYPOIDAL RECTAL TUMOR: INTRAMUCOSAL ADENOCA	4	A (pTis Nx Mx)	0		NO CHEMO/RADIO	1		TRANSANAL RESECTION OF RECTAL TUMOR (NOV 2016)	13		0
	M824657	75	75	4	M	0	C	1	RECURRENT STROKE, DM, HPT									2015-04-01	COLON	0	CAECAL	0	ADENOCA	0	MOD DIFF	1	A	0	NOT REQ	NOT REQ	1		RIGHT HEMICOLECTOMY	1	N/A	8.7
	N079894	80	80	4	F	1	C	1	BASAL CELL CA OF LEFT THIGH, PARKINSON'S DZ, HPT									2016-12-06	COLON	0	SIGMOID	7	ADENOCA	0	NO DOC	4	A (T1N0MX)	0	NOT REQ		1		HARTMANN'S (PRESENTED WITH COLO-COLIC INTUSSUCEPTION)	6	NIL	3.4
	N410524	93	85	3	F	1	C	1										2011-03-14	COLON	0	SIGMOID	7	ADENOCA	0	WELL DIFF	0	A	0	NOT REQ	NO CHEMO/RT	1		SIGMOID COLECTOMY	5	NO DOC	0
	N507889	78	75	4	F	1	C	1										2013-04-01	COLON	0	SIGMOID	7	ADENOCA	0		4	A	0		NOT REQ	1		SIGMOID COLECTOMY	5		3.9
	M686820	78	75	3	M	0	I	2	DM, HPT, DYSLIIPIDEMIA, HYPERTHYROIDISM, BILATERAL RENAL CYSTS, BILATERAL KNEE OA, CROM						NIL			2011-11-16	COLON	0	DESCENDING COLON	6	ADENOCA	0	MOD DIFF	1	A	0		NO CHEMO RADIO	1		LEFT HEMICOLECTOMY	3	NO	2.9
	M700695	78	75	1	f	1	c	1	htn, AF on warfarin, hyperlidemia									1999	colon	0	caecum	0	no report	7	no report	4	A	0		no chemo	1		Right Hemi (25/11/99)	1		0
	N670536	71	70	4	M	0	C	1	HPT, DYSLIPIDEMIA									2017-04-13	RECTAL	2	RECTAL	10	ADENOCA	0	WELL DIFF	0	yp T2 N0 Mx	0		SHORT COURSE RT	5		LAP AR (12/4/2017)	7		0
	M121317	75	75	4	M	0	C	1										2013	COLON	0	TRANVERSE	4	adenoca	0	well diff	0	A	0			8			14		0
	M831273	77	75	3	M	0	C	1	IHD, CKD, DM, HTN, Lung fibrosis, AF									2010-07-20	synchronous	4	caecum and transverse	8	adenoca	0	well diff	0	A (pT1)	0		No- passed away soon after surgery	1		emergency subtotal colectomy with ileostigmoid anastomosis (27/7/10)- DUE TO BLEEDING TRANSVERSE COLONCA, EXT RIGHT HEMI (30/7/10)	9		0
	N519388	72	70	4	F	1	C	1	OVARIAN CANCER									2013-07-12	RECTOSIGMOID	1	RECTOSIGMOID	9	ADENOCA	0	well diff	0	A	0		NO CHEMO (DUKE A)	1		AR	7	NO	0
	M945228	49	45	2	M	0	M	0	NO RECORD								2	2004-03-08	RECTAL	2	RECTAL	10	ADENOCA	0	WELL DIFF	0	A	0	NO DOC	NIL	1			14		0
	M352408	27	25	2	M	0	M	0	PJ syndrome (FAP=1)					2				2005-01-15	RECTOSIGMOID	1	RECTOSIGMOID	9	ADENOCA	0	WELL DIFF	0	A	0	YES		1		Left hemi (8/4/2005)--->panproctocolectomy	12	no	1.4
	M342692	31	30	3	F	1	M	0	NIL									2010-05-19	COLON	0	DESCENDING COLON	6	ADENOCA	0	WELL DIFF	0	A	0	NIL-DIAGNOSED DURING PREGNANCY	NIL CHEMO/RADIO	1		LEFT HEMI (19/5/2010)	3	NO	0.7
	N189503	49	45	4	M	0	M	0	FAP,					2				2015-08-21	ANUS	3	ANORECTAL	11	ADENOCA	0	WELL	0	A	0	DS ONCO (DEC 2016), FOLFOX, FOLFIRI, RT 8Gy/1#	FOLFOX x12 (2014 PRE OP), FOLFIRI x9 (2016)	4		APR (22/10/15)	8	YES, (Nov 2014) RECURRENT AT ANASTOMOTIC SITE POST PANPROCTOLECTOMY in 2003	18.4
	M628856	63	60	2	F	1	M	0	DM, HPT, IHD, DYSLIPIDEMIA	1	1	1	1					2003-09-16	COLON	0	DESCENDING COLON	6	ADENOCA	0	WELL DIFF	0	A	0	File: No chemo	NO chemo	1		EXTENDED LT HEMI (Sept 2003)// Reversal ileostomy (Oct 2003)	4	NO: CT MAY 2007: NORMAL//SBB 2012: NORMAL	6.6
	N282742	64	60	3	F	1	M	0	DM, HTN, IHD	1	1		1					2010-02-05	RECTAL	2	RECTAL	10	ADENOCA	0	WELL DIFF	0	A	0	NO CHEMO	nil	1		ULAR & ILEOSTOMY (4/2/10)--> REVERSAL OF ILEOSTOMY (8/7/10)	7	NO (25/8/2017)	28
	N038646	51	50	4	F	1	M	0	BA, DM, DYSLIPIDEMIA, OBESE (BMI 39.7), BL KNEE OA, CSOM, TAHBSO	1		1			NIL			2013-10-30	COLON	0	CAECUM	0	ADENO CA	0	MOD DIFF	1	A	0	NO NEED ADJ		1		LAP-ASSISTED RIGHT HEMICOLECTOMY	1	NO	1.8
	M622456	54	50	1	f	1	m	0	HPT, DYSLIPIDEMIA, SEROUS CYSTADENOMA OF RIGHT AND LEFT OVARIES; UTEROVAGINAL PROLAPSE, LEIOMYOMA		1	1			NIL			2002-04-04	COLON	0	DESCENDING COLON	6	ADENOCA	0	WELL DIFF	0	A	0	NIL		1		LEFT HEMICOLECTOMY	3	NO	12.2
	M920962	56	55	2	F	1	M	0	DM	1								2003-09-03	COLON	0	COLON	2	ADENOCA	0	MOD DIFF	1	C	2	CHEMO		4		RIGHT HEMI (3/9/2003)	1		282
	N327803	65	65	3	M	0	M	0	BPH ON DUAL THERAPY (2014-2015)- FAILED MEDICAL TX, ON CATHETERIZATION (HPE FEB 2015: BENIGN NODULAR HYPERPLASIA)									2011-01-26	COLON	0	HEPATIC FLEXURE	3	ADENOCA	0	WELL DIFF	0	A	0	NO	NIL	1		RIGHT HEMI (2011)	1	NO: CT APRIL 2011- NO RECURRENCE	1.9
	N601164	63	60	4	M	0	I	2										2015-07-01	RECTAL	2	MID RECTAL	10	ADENOCA	0	WELL DIFF	0	A/B (ypT2N0Mx)	0		CCRT	7		LAP AR AND DEFUNCTIONING COLOSTOMY	7	NO	41.6
	M309085	66	65	2	M	0	M	0	DEGENERATIVE SCOLIOSIS, BPH, HPT									2007-10-26	RECTAL	2	RECTUM	10	ADENOCA	0	WELL DIFF	0	A	0			1		MASS RESECTION	13	NO	9.6
	N298385	71	70	3	M	0	M	0										17/5/2010-SBB	RECTAL	2	RECTAL	10	ADENOCA	0	WELL DIFF	0	A	0			1		AR (17.5.2010)	7	NO REPORT	0
	N527221	76	75	4	F	1	M	0										18/9/2013-SBB	RECTOSIGMOID	1	RECTOSIGMOID	9	ADENOCA	0	WELL DIFF	0	A	0			1		AR	7	NO (CT)	0
	N044678	78	75	4	F	1	M	0	HPT, TOXIC MNG (RAI, NO OP), HLD									2014-01-29	RECTAL	2	RECTAL	10	ADENOCA	0	MOD DIFF	1	A	0		NEOADJ CCRT WITH XELODA (45GY 25#); ADJ CHEMO-QUASAR X27	7		LAP AR	7	NO DOC	1.8
	N088090	66	65	4	M	0	M	0	DM, HPT, DYSLIPIDEMIA									2013-09-19	RECTUM	2	UPPER RECTUM	10	ADENOCA	0	MOD DIFF	1	A	0	NEOADJ RT (LONG COURSE), ADJ RT	NEOADJ RT + AR + ADJ RT	7		AR	7	NIL	2
	M855035	76	75	4	M	0	M	0	BPH, HPT, DYSLIPIDEMIA, LEFT CATARACT									2016-10-17	COLON	0	SIGMOID	7	ADENOCA	0	EARLY ADENO	3	A (Tis)	0			1		LAPAROSCOPIC AR (8/12/16	7		0
	N634082	33	30	4	m	0	m	0	NKMI									2016-07-21	RECTAL	2	RECTAL	10	adenoca	0	mod diff	1	A	0		chemo completed	4		AR (6/1/17)	7	NO	1.1
	N616873	54	50	4	F	1	M	0										2016-02-26	RECTAL	2	LOW RECTAL	10	ADENOCA	0	MOD DIFF	1	A	0		RADIO,	5		AR WITH DEFUNCTIONING ILEOSTOMY	7	NO	0
	N658593	51	50	4	M	0	M	0	NKMI									25/10/2016 (COLONO)	RECTOSIGMOID	1	RECTOSIGMOID	9	ADENOCA	0	MOD DIFF	1	A	0		not indicated-duke A	1		LAPAROSCOPIC AR	7	NO DOC	0
	N080199	63	60	2	F	1	M	0										2007-03-16	RECTOSIGMOID	1	RECTOSIGMOID	9	ADENOCA	0	MOD DIFF	1	A	0			1		AR	7		0
	M738237	65	65	1	f	1	m	0										2000	rectal	2	rectal	10	no report	7		4	A	0			8			14	NO	0
	N223397	52	50	3	m	0	M	0	HPT, DM, IHD, morbid obesity (BMI 41), CKD									2010	colon	0	sigmoid	7	adenoca	0	well diff	0	A	0		no chemo (Duke A)	1		LAR	7	NO	0
	M709612	48	45	1	M	0	C	1	DM, HPT, SCC OF SCAPULA (WLE DONE, NO NEED RT), LUNG CA(DONE LOBECTOMY AND LN DISSECTION), DM HBA1C: 13, CARBUNCLE	1	1			1	MOTHER: CRC		1	2001-08-23	COLON	0	TRANSVERSE COLON	4	ADENOCA	0	WELL DIFF	0	B	1	CT AND RT DONE	FIRST ADJ: UNKNOWN// RECURRENT: DEGRAMMOT x6 CYCLES (2002)	4		Right hemi (NOV 2000)--> RECURRENT RIGHT HEMI REDO (26/2/2002)	1	YES, IN 2002; REDO RIGHT HEMI 26/2/2002	2
	M767710	45	45	1	F	1	C	1	HPT, DYSLIPIDEMIA, DM	1	1	1			UNKNOWN (AODPTED)	UNKNOWN	0	2000-09-29	COLON	0	DISTAL TRANSVERSE	4	ADENOCA	0	WELL DIFF	0	B	1	5FU/FA x30 CYCLES- COMPLETED JULY 2001	5FU/FA	4		Extended left hemi (tranverse colon to sigmoid) 11/10/2000	4	NO: CT (Oct 2013)	1
	N275935	43	45	3	M	0	C	1	NIL							FATHER: LIVER CA		2009-11-20	RECTAL	2	RECTAL	10	ADENOCA	0	WELL DIFF	0	B	1	NIL- BENEFIT OF CHEMO <10%	NIL	1		ULAR (20 NOV 2009)	7	NO	3.9
	N383784	47	45	3	F	1	C	1	HPT		1				NIL			2012	COLON	0	CAECUM	0	ADENOCA	0	MOD DIFF	1	B	1		ADJ CHEMO- XELODA X8	4		EXT RIGHT HEMICOLECTOMY	2	NO	0
	M975770	46	45	2	M	0	C	1	HPT		1							2004-09-30	RECTAL	2	RECTAL	10	ADENOCA	0	WELL DIFF	0	B	1	NEOADJUVANT CT AND RT		1	Yes	Palliative Hartman procedure (July 2005)	6	NO ( CT March 2006)	1.2
	N400329	29	25	3	F	1	LAIN2 (MYANMAR)	3	GASTRITIS						NIL			2012-08-03	COLON	0	ascending COLON	2	MUCINOUS ADENOCA	1	MUCINOUS	4	B	1		ADJ CHEMO- QUASAR X30	4		EXPLORATORY LAPAROTOMY WITH RIGHT HEMICOLECTOMY	1	NO	0
	M844462	48	45	1	F	1	C	1	NIL									2002-04-04	COLON	0	no report	12	ADENOCA	0	WELL DIFF	0	B	1	NO DOC		5		no record	14	No record	2.1
	M146609	41	40	1	M	0	C	1	NIL									2002-10-01	RECTAL	2	RECTAL	10	ADENOCA	0	WELL DIFF	0	B	1	NO RECORD		1		APR (14/2/2003)	8	NO (CT 2005)	17.3
	M781509	39	35	4	M	0	C	1	HPT						NIL	NIL		2012-07-31	COLON	0	LEFT	6	ADENOCA	0	WELL DIFF	0	B	1	12 CYCLES ADJ CHEMO, NO RT		1		LT HEMICOLECTOMY AND ILEOSTOMY	3	NO (PRIMARY WITH LIVER METS)	1.6
	N389875	43	40	3	M	0	C	1										2012-04-16	RECTAL	2	RECTAL	10	ADENOCA	0	MOD DIFF	1	B	1	ADJ CHEMORADIOTHERAPY		1		APR	8	YES (PRIMARY WTH RESIDUAL TUMPUR AT SACRUM; 2013- RECURRENT AT ANORECTAL REGION WITH INVASION TO URINARY BLADDER/PROSTATE AND SACROCOCYGEAL BONE & LUNG METS)	48.1
	M621902	47	45	1	m	0	c	1	NPC					1				1998 (*19/7/2000)	COLON	0	?	12	ADENO CA	0	POOR DIFF	2	B	1			8		NO DOC	14	NO (MULTIPLE BONE METS FROM COLON OR NPC?)	0
	M749181	48	45	1	M	0	C	1	GALLBLADDER									2000-05-31	COLON	0	SIGMOID	7	ADENOCA	0	WELL DIFF	0	B	1	ADJ CHEMO-8X		1		HARTMANN'S PROCEDURE	6	NO	0
	M678820	25	25	1	m	0	C	1	NKMI						NO	NO		1999-05-24	COLON	0	DESCENDING COLON	6	ADENOCA	0	WELL DIFF	0	B	1		CHEMO 5FU/FA x6	4		TRANSVERSE COLOSTOMY FOR IO IN PANTAI HOSP (15/4/1999), LEFT HEMI (6/5/1999)- HUKM, RIGHT HEMI DUE TO ADHESIONS/IO (28/4/2000)	12	NO- TILL 2010	0
	N340525	30	30	3	M	0	C	1	nkmi						no	no	0	2011-04-13	RECTOSIGMOID	1	rectosigmoid	9	ADENOA	0	MOD DIFF	1	B	1	ADJ quasar + ccrt Mayo	ADJ quasar + ccrt Mayo	7		AR (15/4/11)	7	NO: CT 2015	4
	N220260	47	45	3	F	1	C	1										2009-03-20	RECTOSIGMOID	1	RECTOSIGMOID	9	MUCINOUS ADENOCA	1	MOD DIFF	1	B	1	CHEMO		1		APR (20/3/2009)	8		0
Liyana's data	M959819	64	60	2	M	0	C	1	BPH (DONE TRUS)									2004-07-01	RECTAL	2	RECTAL	10	ADENOCA	0	WELL DIFF	0	B	1	FILE: CHEMO Mayo-Week I (6/9/04) and week II (4/10/04), PELVIC DXT aka CCRT post op 45Gy/25# (completed CCRT sept 2004)		7		ANTERIOR RESECTION + TME (14.7.2004)	7	NO: Low grade tubular polyp at cecum (2011)	1.3
	M987745	54	50	2	F	1	C	1	HPT, DYSLIPIDEMIA, PUD, HYSTERECTOMY DUE TO FIBROID IN 1998, NOT ON HRT	1		1			no	no	0	2004	RECTAL	2	RECTAL	10	ADENOCA	0	MOD DIFF	1	B	1	CCRT WITH WEEK 1 AND WEEK 5 5FU/FA	CCRT WITH 5FU	7		LAR (11/3/2005)	7	NO	1.3
Fail obtained	N005837	58	55	2	F	1	C	1	HPT, hyperlipidemia, Stomach cancer-pyloric ca (T2N0M0) IN 2007		1	1		1				2005-04-27	COLON	0	SIGMOID	7	ADENOCA	0	WELL DIFF	0	B	1	YES	MAYO	4		Left Hemi and SB resection (20/5/2005)	3	NO RECURRENCE AT PRIMARY SITE (CT 2007)	44.2
	M900953	52	50	2	M	0	C	1	Nil						NO	NO	0	2003-04-11	RECTOSIGMOID	1	RECTOSIGMOID	9	ADENOCA	0	WELL DIFF	0	B	1	CHEMO, NO RT	DEGRAMMOT/WEEKLY 5FU	4		AR (29/4/2003)	7	No recurrence: CT 2004	2
	M906089	56	55	2	F	1	C	1	HTN		1				NO	NO		2003-06-06	COLON	0	SIGMOID	7	ADENOCA	0	WELL DIFF	0	B	1	NO ADJ CHEMO	NIL	1		AR (6/6/2003)	7	NO: Hyperplastic polyp (2004)// LAST SCOPE: 2015	0.7
	M893144	60	60	2	F	1	C	1	DYSLIPIDEMIA, HPT, DM	1	1	1						2003-02-24	RECTAL	2	RECTAL	10	ADENOCA	0	MODD DIFF	1	B	1	CHEMO		4		Hartman and colostomy (July 2003)	6	Recurrent rectal CA (Colonoscope 18/1/10), CT Feb 2010 reported mets in lung, liver, adrenal and R breast	16.6
	M911489	65	65	2	F	1	C	1	DYSLIPIDEMIA, HPT, DM	1	1	1						2003-07-11	RECTAL	2	RECTAL	10	ADENOCA	0	WELL DIFF	0	B	1	RT		5		Anterior Resection (11/7/03)	7	NO, BUT LIVER METS	1.1
file obtained	M895560	65	65	2	M	0	C	1	DYSLIPIDEMIA, HPT, SCC right preauricular skin with mets neck node		1	1			no	pt: SCC right preauricular skin ca, mother: liver ca		2003-03-17	RECTAL	2	RECTAL	10	MUCINOUS ADENOCA	1	WELL DIFF	0	B	1	FILE: CALCIUM LV+UFT (2003)- 6 CYCLES/4 WEEKS PER CYCLE	pre-op RT, adj oral UFT	7		LAR (15/8/2003)	7	NO	1.3
	M921420	62	60	2	F	1	C	1	NIL						NO	NO		2003-09-10	RECTAL	2	RECTAL	10	ADENOCA	0	WELL DIFF	0	B	1	FILE: ADJ RT 50.4Gy/28 #, CHEMO WEEKLY MAYO x30 (LAST SEPT 2004)	ADJ RT AND MAYO/QUASAR	7		LAR (12/9/2003)	7	NO: 11/11/15: DESCEDING COLON POLYP (LOW GRADE DYSPLASIA)	5.7
	M882833	69	65	2	F	1	C	1	HPT, HYPERCHOLESTEROLEMIA ON D/C, RECURRENT UTI POST SURGERY		1	1			NO			2004-03-01	COLON	0	CAECUM	0	ADENOCA	0	MOD DIFF	1	B	1	CHEMO (2004)	5FU	4		Right hemi (12/3/2004) : DONE IN SJMC	1	NO	1
file obtained, didn’t get DOD	M706076	65	65	2	F	1	C	1	HTN, DERMATO: (LICHEN AMYOIDOSIS, ATOPIC DERMATITIS, ENDOGENEOOUS ECZEMA)		1				NO	NO		2004-04-21	RECTAL	2	RECTAL	10	ADENOCA	0	MOD DIFF	1	B	1	NEOAD CCRT WITH MAYO (JMAY-JUNE 2004), THEN WEEKLY MAYO	CCRT WITH MAYO, ADJ WEEKLY MAYO x3	7		ULAR (6/8/04)	7	NO	1.5
	M943725	56	55	2	F	1	C	1	HTN,thalassemia trait (not BT dependent) CERVICAL CA POST TAHBSO &RT (1978)		1			1	aunty: crc	PT: cervical cancer		2004-02-20	COLON	0	SIGMOID	7	ADENOCA	0	WELL DIFF	0	B	1	CHEMO	MAYO (ADJ), FOLFOX (RECURRENT)	4		HARTMAN'S PROCEDURE (19/2/2004)	6	JUNE 2011- MOD DIFF ADENOCA- HAD FOLFOX FOR RECURRENCE	1
FAIL OBTAINED, NO HPE FROM SEREMBAN	M896495	65	65	2	F	1	C	1	CHOLELITHIASIS WITH DYSPEPSIA									2004-05-27	COLON	0	HEPATIC FLEXURE	3	ADENOCA	0	POOR DIFF	2	B	1	NO RECORD	NIL	1		RIGHT HEMI (26/6/2004)	1	NO REPORT	3.4
	N018582	55	55	3	F	1	C	1	DM, HPT, DYSLIPIDEMIA	1	1	1			NO	BROTHER: NPC		2011-09-26	COLON	0	CAECUM	0	ADENOCA	0	MOD DIFF	1	B	1	NO CHEMO	NIL	1		RIGHT HEMI (3/10/2011)	1	NO (CT OCT 2011)	5.6
	M614718	61	60	3	M	0	C	1	CHRONIC ANEMIA						BROTHER : CRC	NO		2011-01-26	COLON	0	CAECUM	0	ADENOCA	0	WELL DIFF	0	B1	1	NO	NIL	1		EXT RIGHT HEMI (25/2/11)	2	NO: 18/4/16 TRANSVERSE COLON POLYP: TUBULAR ADENOMA, LOW GRADE DYSPLASIA// NORMAL ANASTOMOTIC SITE	2.9
	M677857	66	65	3	F	1	C	1	HPT, GASTRITIS, multiplt thyroid nodule, CVA, BILATERAL KNEE OA		1				NO			2011-03-25	COLON	0	CAECAL	0	ADENOCA	0	MOD DIFF	1	B	1	File: No chemo// onco to closely observe pt	NIL CHEMO/RADIO	1		RIGHT HEMI (24/3/2011)	1	NO	0
req	M931483	56	55	2	M	0	C	1	HPT, DM TYPE 2,	1	1							2003-12-16	COLON	0	sigmoid	7	ADENOCA	0	WELL DIFF	0	B	1	NO- NO ONCO CLINIC APPT	NIL	1		SUBTOTAL COLECTOMY (23/12/2003)	9	NO-CT MARCH 2007	1
	M871765	65	65	1	M	0	C	1	DM, HPT, IHD	1	1		1		NO			2002-09-30	RECTAL	2	RECTAL	10	ADENOCA	0	WELL DIFF	0	B	1	CHEMO	RT +5FU	7		LAR (10/1/2003), REVERSAL: NO	7	MAYBE// 2013 (FILE), NO: histo 2008: no malignancy seen at rectal anastomotic site	13.8
	N013148	66	65	3	M	0	C	1	BLADDER CA, BPH (TURP DON-11/1/2010) &MITOGEN (CHEMO)					1	NO	BLADDER CA		2010-02-04	RECTOSIGMOID	1	RECTOSIGMOID	9	ADENOCA	0	WELL DIFF	0	B	1	COMPELTED RT (JUNE 2010), COMPLETED 5FU WEEKLY x30 (2010)	QUASAR	7		LAR (RECTOSIGMOID RESECTED)(8/2/2010)	7	NO	3.1
	M639916	35	35	1	M	0	m	0	nkmi-EX DRIVER						NO	NO		14/7/1998 (SEREMBAN HOSP)	RECTAL	2	RECTAL	10	MUCINOUS ADENOCA	1	N/A	4	B	1		13/8/1999-DXT 4 WEEKS-40Gy/20F, APR, THEN CHEMO 5FU/FA x5 IN 2000, THEN DEFAULTED	7		APR (12/8/1999)	8	YES- JAN 2001	0
	N274796	66	65	3	M	0	C	1	MORBID OBESITY						no			2010-04-02	RECTOSIGMOID	1	RECTOSIGMOID	9	MUCINOUS ADENOCA	1	POOR DIFF	2	B	1	neoadjuvant CCRT Mayo regime completed 12/2/10 ( RT 45Gy/25#/5 WEEKS)--> post APR: Degramont x12 (Kuantan)-July 2010	CCRT-MAYO, then deGramont's x12	7		APR (30/3/2010)	8	NO REPORT	6.5
	M937025	65	65	2	F	1	C	1	BREAST CANCER+ POST MASTECTOMY (1993)-BONE METS (1998)// HAD ADJ CHEMO ARMIDEX (BREAST CA)					1	FATHER: THROAT CANCER, BROTHER: LUNG CANCER, SISTER: UTERINE CANCER	?lynch		2008-08-29	COLON	0	DESCENDING COLON	6	ADENOCA	0	WELL DIFF	0	B	1	nil	NIL	1		SUBTOTAL COLECTOMY AND ILEOSIGMOID ANSTOMOSIS (29/8/2008)	9	NO (CT DEC 2014)	2.1
	N284708	64	60	2	F	1	C	1	HPT		1							2005	RECTOSIGMOID	1	RECTOSIGMOID	9	ADENOCA	0	MOD DIFF	1	B	1	FILE: NO CHEMO, NO RADIO	NIL	1		AR (MARCH 2005) IN SJMC	7	NO	0
	N512766	62	60	4	M	0	C	1	DM, HPT	1	1				NO			2013-05-06	COLON	0		4	ADENOCA	0	WELL DIFF	0	B	1	ADJ CHEMO (x25 CYCLE) AND RT	CCRT WITH XELODA	7		AR WITH PARTIAL CYSTECTOMY (9/5/2013)	7	NO (CT 9/9/2015)	0
liyana's	M774060	60	60	1	F	1	C	1	HTN		1				NO			2000	RECTAL	2	RECTAL	10	ADENOCA	0	WELL DIFF	0	B	1	NIL	NIL	1		LAR (17/11/2000)	7	NO (FILE: AUG 2017)	4.9
	N516108	62	60	4	M	0	C	1	CHRONIC ACTIVE GASTRITIS WITH DIFFUSE INTESTINAL METAPLASIA									2013-06-06	RECTAL	2	RECTAL	10	ADENOCA	0	MOD DIFF	1	B	1			1		LAR (2013)	7	NO, [TUBULAR ADENOMA (LOW GRADE ) 2015]	2.5
	N517249	68	65	4	F	1	C	1	DM, HPT, CKD, LEFT AKA (2013)- CLI	1	1							2013-07-05	RECTOSIGMOID	1	RECTOSIGMOID	9	ADENOCA	0	MOD DIFF	1	B	1		NIL	1		HARTMAN (JULY 2013)	6	NO REPORT	0
	N063570	51	50	2	M	0	C	1	PANGASTRITIS, CHOLELITHIASIS						NO DOC			2006	COLON	0	ASCENDING COLON	2	ADENOCA	0	MOD TO POOR DIFF	1	B	1	MAYO X6 (ADJ)		4		RIGHT HEMICOLECTOMY 2006 (GLEANEAGLES)	1	NO	0
	N327750	52	50	3	M	0	C	1	IMPAIRED GLUCOSE TOLERANCE, MULTIPLE HEMANGIOMAS IN LIVER	1					NIL			2010-12-17	RECTOSIGMOID	1	RECTOSIGMOID	9	ADENOCA	0	WELL DIFF	0	B	1	NO (NO BENEFIT FROM CHEMO), FOR SURVEILLANCE COLONOSCOPY		1		AR	7	NO	21.7
	N524717	57	55	3	M	0	C	1	NIL						NIL			2013-08-15	COLON	0	SIGMOID	7	ADENOCA	0	WELL DIFF	0	B	1	COMPLETED ADJUVANT CHEMO; PALLIATIVE CHEMO		4	Yes	HARTMANN'S + REVERSAL (2015) AND SIGMOID COLECTOMY	12	NO	0
	N367403	57	55	3	M	0	C	1	MILD CHR COLITIS						NIL			2011-10-17	RECTOSIGMOID	1	RECTOSIGMOID	9	ADENOCA	0	WELL DIFF	0	B2	1	RT 45GY25#/5 WEEKS, NO CHEMO		1		LAR+ COVERING ILEOSTOMY	7	NO	0
	N081898	59	55	2	M	0	C	1	HPT, URETERIC CALCULI (ESWL FAILED X3)		1				NIL			2006	COLON	0	SIGMOID	7	ADENOCA	0	MOD DIFF	1	B	1	ADJ CHEMO- FLOFOX X8		1		SIGMOID COLECTOMY (@ SELANGOR MEDICAL CENTRE)	13	NO	0
	N535599	60	60	4	F	1	C	1	NKMI						NIL			2013-12-18	COLON	0	SIGMOID	7	ADENOCA	0	WELL DIFF	0	B	1	GIVEN OPTION FOR CHEMO/NO (AS BENEFIT IS 3%)- DECIDED NOT FOR CHEMO		1		SIGMOID COLECTOMY	5	NO	0
	M966696	63	60	2	f	1	C	1	NO DOC						NIL			2004	COLON	0	DESCENDING COLON	6	ADENOCA	0	WELL DIFF	0	B2	1	ADJ CHEMO- 5FU + FA X8		1		RIGHT HEMICOLECTOMY (PRIVATE)	1	NO	0
	M670286	64	60	3	F	1	C	1	IHD, HEART DX (ASD), CVA, PARANOID SCHIZO, BA				1		UNKOWN			2009	COLON	0	SIGMOID	7	ADENOCA	0	WELL DIFF	0	B	1	N/A		1		ENDOSCOPIC MUCOSAL RESECTION	13	NO	1.6
	N027775	64	60	3	M	0	C	1	HPT, DM, PGU	1	1				NIL			2010-08-25	COLON	0	SIGMOID	7	ADENOCA	0	MOD DIFF	1	B	1	ADJ CHEMO- QUASAR (WEEKLY 5FU + FA) X30		1		LAR, RELAPAROTOMY AND HARTMANN'S (7/10/2010)	12	NO (PRIMARY WITH MEDIASTINAL NODES AND JUGULAR CHAIN ADENOPATHY, LEFT PLEURAL EFF)	6.6
	N533804	65	65	4	M	0	C	1	DM, BPH (TURP DONE)	1					NIL			2013-10-30	RECTAL	2	RECTAL	10	ADENOCA	0	MOD DIFF	1	B	1	NEODJ LONG COURSE CCRT- MAYO W1, W5 X2		4		ULAR THEN HARTMANN'S DUE TO ANASTOMOSIS DEHISCENCE	12	NO	3.6
	N329983	66	65	3	M	0	C	1	HPT, DRUG INDUCED PARKINSONISM, GAD WITH DEPRESSION		1				NIL			2011-03-31	COLON	0	SIGMOID	7	ADENOCA	0	WELL DIFF	0	B	1	NO CHEMO- OT REFUSED, NO RT		1		SIGMOID COLECTOMY	5	NO	0
	N295003	66	65	3	m	0	C	1	HPT, DM, DYSLIPIDEMIA, LEFT HEPATIC FLEXURE DIVERTICULUM AND LEFT SIMPLE RENAL CYSTS, BPH	1	1				NIL			2010-04-16	COLON	0	SIGMOID	7	ADENOCA	0	MOD DIFF	1	B1	1	NO NEOADJ/ ADJ (WEAK INDICATION FOR CHEMO)		1		SIGMOID COLECTOMY	5	NO	1.5
	N255541	67	65	3	M	0	C	1	HPT	1					NIL			2009-07-21	RECTOSIGMOID	1	RECTOSIGMOID	9	ADENOCA	0	WELL DIFF	0	B	1	ADJ CHEMO- FOLFOX x6, RFA TO LIVER METS		4		HARTMANN'S + SEGMENT VII HEPATECTOMY	6	NO (2010) RECTOSIGMOID CA WITH LIVER METS HAD LIVER RECURRENCE	0
	M833084	67	65	1	f	1	c	1	HPT, DM, DYSLIPIDEMIA, SEROUS ENDOMETRIAL CA, MNG WITH RETROSTERNAL EXTENSION, CATARACT	1	1	1		1	NIL			2002-01-25	RECTAL	2	RECTAL	10	MUCINOUS ADENOCA	1	POORLY DIFF	2	B	1	ADJ RT- 45GY/ 25#, ADJ CHEMO- 5FU +FA X3		7		AR	7	NO	0
	N272236	69	65	2	M	0	C	1	HPT, DM, IHD	1	1		1		NIL			2006	COLON	0		10	ADENOCA	0	MOD DIFF	1	B	1	MAYO x6, RT 25x		4		AR WITH COVERING ILEOSTOMY (IN MELAKA)	7	NO	0
	N279454	69	65	3	M	0	C	1	HPT, ACUTE GOUTY ARHTRITIS, HEPATITIS		1				SISTER CA CERVIX			2010-11-22	RECTOSIGMOID	1	RECTOSIGMOID	9	ADENOCA	0	MOD DIFF	1	B2	1	ADJ RT 6/52		1		AR	7	YES? (SESSILE POLYP LOW GRADE TUBULAR ADENOMA AT DESCENDING COLON 2014)	11.5
	M895211	56	55	2	F	1	I	2	POST TAHBSO FOR UTERINE FIBROID, BRONCHIEXTASIS, MDD							FATHER: Bladder cancer		2003-07-16	RECTOSIGMOID	1	RECTOSIGMOID	9	ADENOCA	0	MOD DIFF	1	B	1	CCRT WITH DEGRAMMOT --> THEN POST OP: Ipoh: Mayo regime X6	CCRT, THEN MAYO	7		Anterior Resection (16/7/2003)	7	no	0
	M633669	62	60	1	M	0	C	1	HTN, DM, PD	1	1				NO	NO		1999	RECTAL	2	RECTAL	10	ADENOCA	0	WELL DIFF	0	B2	1	FILE: PRE OP- RT 25Gy 5#, THEN AR (15/7/99), THEN ADJ 25 CYCLES 5FU (AUG 1999-MARCH 2000)		7		Anterior resection (1999)	7	NO, BUT TUMOR AT ASCENDING COLON 4 YEARS LATER	0
	M779102	60	60	1	M	0	C	1	ERYTHRODERMA									2000-12-15	RECTAL	2	RECTAL	10	ADENOCA	0	WELL DIFF	0	B	1	CT AND RT DONE		6			14	IN 2002	0.7
	M791274	63	60	1	F	1	C	1	File: NIL						no	no		2001-03-15	RECTOSIGMOID	1	RECTOSIGMOID	9	ADENOCA	0	WELL DIFF	0	B	1	File: Nil		1		AR (MARCH 2001)	7	NO (CT 2010)	0
	M815378	66	65	1	F	1	C	1	no DS/postop									2001-09-06	RECTAL	2	RECTAL	10	ADENOCA	0	WELL DIFF	0	B	1	NO DOC		4		Left Hemicolectomy (2001)	3	Rectal biopsy: well diff adenoCA, recurrent (Histo 2003)	0
	M241609	55	55	1	M	0	C	1	HPT, HEART DX (SVT)		1				mom and younger sib	no		2001-11-07	RECTAL	2	RECTAL	10	ADENOCA	0	WELL DIFF	0	B	1	CHEMO AND RT	File: adj 5FU	4		LAR (2001)	7	NO: 2013-tubular adenoma polyp at splenic flexure-low grade	0
	M841572	64	60	1	M	0	C	1	no DS/postop									2002-05-03	COLON	0	sigmoid	7	ADENOCA	0	WELL DIFF	0	B	1	NO DOC		1		APR (2002)	8	no record	3.8
	M890105	67	65	2	F	1	C	1	HEART DX, DYSLIPIDEMIA, HPT		1	1	1		NO	NO	0	2003-02-06	RECTAL	2	RECTAL	10	ADENOCA	0	MODD DIFF	1	B	1	NO DOC	chemo: completed 30 cycles of adj chemo 5FU, no radio	4		Anterior resection (6/2/2003)	7	recurrence early 2004- bypass done, then obstructed, then ileostomy	2.5
	M916074	67	65	2	M	0	C	1	DM	1								2003-08-14	RECTOSIGMOID	1	RECTOSIGMOID	9	ADENOCA	0	WELL DIFF	0	B	1	NO RECORD		1		AR (26/12/2003)	7	RECURRENT (COLONO APRIL 2004-WELL DIFF ADENO AT ANASTOMOTIC SITE)-CT AUG 2004: INVOLVING BLADDER WALL, SEMINAL VESICLES, PROSTATE	1.8
	M933849	66	65	2	F	1	C	1	DM, HPT	1	1							2004-01-02	COLON	0	SYNCHRONOUS-SIGMOID + ASCENDING COLON	8	ADENOCA	0	WELL DIFF	0	B	1	NO RECORD		1		Right hemi & Sigmoid colectomy (2/1/2004)	12	no report	19.6
	M902358	63	60	2	M	0	C	1	DYSLIPIDEMIA, HPT, VALVULAR HEART DX,		1	1						2003-08-15	RECTAL	2	RECTAL	10	ADENOCA	0	MOD DIFF	1	B	1	CHEMO		4		AR (6/2/2004)	7	AUG 2007- POSSIBLE RECURRENCE/POST OP CHANGES	7.2
	M688402	65	65	2	M	0	C	1	HPT		1				no	no	0	2004-03-15	RECTAL	2	RECTAL	10	ADENOCA	0	WELL DIFF	0	B	1	NO RECORD	on chemo and radio, 5FU+ Fa (4/6/2004)	7		AR (30/3/2004)	7	NO	1.9
	M948607	60	60	2	M	0	C	1	HTN, DM, POAG, CATARACT	1	1				NO	NO		2004-03-31	COLON	0	SIGMOID	7	ADENOCA	0	WELL DIFF	0	B	1	File: completed Neoadjuvant Folfox x4 and Adj Folfox x4	FOLFOX	4		AR (17/6/04)	7	NO	1.4
	M911189	62	60	3	M	0	C	1	NIL									2011-10-31	COLON	0		10	ADENOCA	0	WELL DIFF	0	B	1	NO ADJUVANT CHEMO, PT REFUSED		1		AR (2/11/11)	7	NO	109
	M807010	64	60	3	F	1	C	1	3RD DEGREE HEMORRHOIDS, CHRONIC ANAL FISSUE, DYSLIPIDEMIA, SINISITIS			1						2011-10-17	RECTOSIGMOID	1	RECTOSIGMOID	9	ADENOCA	0	MOD DIFF	1	B	1	PALLIATIVE CHEMO-XELOX		4	Yes	AR (17/11/2011)	7	APRIL 2017--> PALLIATIVE CHEMO (XELOX)	2.8
	N110112	66	65	2	F	1	C	1	DM, HPT, DYSLIPIDEMIA, DIVERTICULAR DX, MDD WITH PSYCHOSIS (MAY 2014)	1	1	1						2007-06-13	COLON	0	CAECUM	0	ADENOCA	0	WELL DIFF	0	B	1			1		RIGHT HEMI + DEROOFING OF LIVER CYST FOR RIGHT CA CAECUM (July 2007)	1	NO	6.2
	M523928	58	55	1	F	1	C	1	THIRD DEGREE HEMORRHOIDS (NO SURGICAL INTERVENTION), HPT ( SINCE 1993), DYSLIPIDEMIA, CVA (1991)		1	1						1997	RECTOSIGMOID	1	RECTOSIGMOID	9	ADENOCA	0	WELL DIFF	0	B	1	5FU, FA	5FU	4		AR (17.4.1997)	7	NO	12.7
	M652314	65	65	1	M	0	C	1	HPT, DYSLIPIDEMIA		1	1						2002-01-05	COLON	0	SIGMOID	7	ADENOCA	0	WELL DIFF	0	B	1	CHEMO		4		LEFT HEMI (~2002)	3	NO (remains well 10 years later)	1
	M704651	62	60	3	M	0	I	2	HTN, CKD, IHD, Pulmonary TB (completed Rx), Hx of right renal stone (OP), Gastritis, perianal abscess						SON DIED OF UC-> COLON CA (26 YO) 2000			2009-04-15	COLON	0	SPLENIC FLEXURE +SIGMOID	8	ADENOCA	0	WELL DIFF	0	B	1	NIL-NOT INDICATED BY ONCO	NIL CHEMO/RADIO	1	Yes	PANPROCTOCOLECTOMY WITH ILEOSTOMY (30/4/2009), NO REVERSAL, NOT KEEN + NO ICU BED, UNDERLYING IHD, LUNG CONDITION	11	No: GRANULATION TISSUE AT ANASTOMOTIC "POLYP" (3/7/2017)	16.6
	N169916	61	60	3	M	0	C	1	DM, HPT, IHD, PROSTATE CA	1	1		1	1				2010-10-28	RECTOSIGMOID	1	RECTOSIGMOID	9	ADENOCA	0	WELL DIFF	0	B	1	CHEMO AND RT DONE		7		EXP LAP AND DEFUNCTIONING STOMA (27/7/2009)--> AR + REVERSAL OF COLOSTOMY (21/1/2010)	12	NO: SBS MARCH 2015- HEPATIC FLEXURE POLYPl TUBULAR ADEOMA (LOW GRADE)	1.4
	N283295	69	65	3	M	0	C	1										18./1/2010	COLON	0	DESCENDING COLON	6	ADENOCA	0	WELL DIFF	0	B	1	unsure whether there's chemo		1		LEFT HEMI (18/1/2010)	3	NO (ct Aug 2010)	15.6
	M453220	57	55	4	M	0	C	1										2013-11-01	RECTAL	2	RECTAL	10	ADENOCA	0	MOD DIFF	1	B	1	NEOADJ RADIOTHERAPY --> ADJ CHEMO--> PALLIATIVE XELOX (2017)		7	Yes	LAR (OCT 2013)	7	NO (CT 7/12/2015)	16.2
	M027294	68	65	2	F	1	C	1	4th degree hemorrhoid, gastritis, esophageal tumor (DS 2013)					1				2004-10-14	COLON	0		2	ADENOCA	0	WELL DIFF	0	B	1	adj chemo		4		RIGHT HEMI (2004)-hosp sentosa	1	NO	0
	N370940	64	60	3	M	0	C	1	NIL						NO	nil		2011-11-17	RECTAL	2	RECTAL	10	ADENOCA	0	MOD DIFF (GRADE 2?)	1	B	1	CCRT with mayo (jan 2012) (RT: 45Gy/25#)--> ULAR (24/3/12)--> refused adj chemo	CCRT WITH MAYO	7		ULAR + ILEOSTOMY (26/3/2012), REVERSAL: 13/12/12	7	NO	4.5
	M825606	68	65	3	m	0	c	1	HPT, BPH, DM, lung cancer	1	1			1	no	no		2001-12-13	COLON	0	sigmoid	7	Adenoca	0	well diff	0	B	1	25x RT, 6 cycles CT	File: No record of drugs	7	Yes	AR (17/4/02)	7	NO	2
	M750922	54	50	1	f	1	c	1										2000	OVERLAPPING COLON	4	CAECUM + APPENDIX	8	MUCINOUS CA	0	UNDIFFERENTIATED	3	B	1			8			14		0
	N553653	54	50	4	M	0	C	1	HPT, DM, HIATAL HERNIA GRADE II	1	1							2014	RECTOSIGMOID	1	RECTOSIGMOID	9	ADENOCA	0	WELL DIFF	0	B	1	REFUSED ADJ CHEMO		1		LAPARO AR	7	NO	24.5
	N200110	61	60	3	M	0	C	1	LIPOMA OF BACK									2009-02-25	RECTOSIGMOID	1	RECTOSIGMOID	9	ADENOCA	0	WELL DIFF	0	B	1			1		AR	7	NO	14.8
	M695406	63	60	3	F	1	C	1	RIGHT IDC, CHR RHINOSINUSITIS WITH NASAL POLYP									2012-05-16	COLON	0	SIGMOID	7	ADENOCA	0	WELL DIFF	0	B	1	COMPLETED CHEMO 12 CYCLES (FOLFOX)		4		AR	7	NO (WORSENING LIVER METS 2016)	2.3
	M640619	65	65	3	F	1	C	1	THYROTOXICOSIS, MENOPAUSE ON HRT SINCE 2000									2012-03-07	COLON	0	DESCENDING COLON	6	MUCINOUS ADENOCA	1	MOD DIFF	1	B	1	QUASAR 30x [5FU, FS] (2012) --> FOLFOX (2014) --> FOLFIRI (2015)- CT EVIDENCE TUMOUR NO RESPONSE TO CURENT CHEMO		4		RIGHT HEMICOLECTOMY	1	NO RECURRENCE (2012) (PRIMARY WITH POD DEPOSIT), PROGRESSION OF DX NOTED IN DEC 2015	8.4
	N396852	65	65	3	F	1	C	1										2012-06-11	RECTOSIGMOID	1	RECTOSIGMOID	9	ADENOCA	0	WELL DIFF	0	B	1			1		EMERGENCY AR	7	NO	2.2
	N020622	66	65	2	M	0	C	1	Prostate CA 2004					1				2005-07-28	OVERLAPPING COLON	4	CAECAL + ASCENDING	8	ADENOCA	0	MOD DIFF	1	B	1	ADJ CHEMO		4		RIGHT HEMICOLECTOMY	1	NO (PROSTATE CA 2014)	2.6
	N225688	69	65	3	M	0	C	1	IHD				1					2009-11-23	RECTAL	2	RECTAL	10	ADENOCA	0	WELL DIFF	0	B	1			1		LOW AR	7	NO	0
	N537153	51	50	4	M	0	C	1										29/11/2013-SBB	RECTAL	2	RECTUM	10	ADENOCA	0	WELL DIFF	0	B	1	NO ADJ THERAPY		1		AR WITH EN BLOCK SMALL BOWEL RESECTION	7	NO	4.3
	M802983	60	60	2	M	0	C	1	DM, DYSLIPIDEMIA, HPT, FATTY LIVER	1	1	1						2005-10-24	RECTOSIGMOID	1	RECTOSIGMOID	9	ADENO CA	0	WELL DIFF	0	B	1	NO DOC		1		AR	7	NO DOC	6.4
	M984034	61	60	4	M	0	C	1	DM, HPT, DIVERTICULAR DISEASE	1	1							2013-07-15	COLON	0	ASCENDING COLON	2	ADENOCA	0	WELL DIFF	0	B	1	NO DOC		1		RIGHT HEMICOLECTOMY	1	NO	3.1
	N204321	64	60	4	M	0	C	1	CAECAL AND ASCENDING COLON DIVERTICULAR DISEASE						NIL	NIL		2013-09-01	COLON	0	SIGMOID	7	ADENOCA	0	WELL DIFF	0	B	1	NO ADJ THERAPY		1		SIGMOID COLECTOMY (TUNG SHIN)	5	NO (POSSIBLE METS TO LUNGS 2017)	0
	N567926	64	60	4	M	0	C	1	HPT, HYPERCHOLESTROL, CVA						NIL	NIL		2014-12-04	COLON	0	SIGMOID	7	MUCINOUS ADENOCA	1	WELL DIFF	0	B	1	NOT FOR ANY ADJ TX		1		EMERGENCY AR	7	NO	4.5
	N143003	67	65	4	F	1	C	1	HPT/DM/DYSLIPIDEMIA/Hx TAHBSO94/ IHD									2014-03-24	COLON	0	ASCENDING COLON	2	ADENO CA	0	MODD DIFF	1	B	1	NEOADJ CHEMO		1		RIGHT HEMICOLECTOMY	1	NO	0
	N540866	67	65	4	M	0	C	1										2014-01-10	RECTOSIGMOID	1	RECTOSIGMOID	9	ADENOCA	0	MOD DIFF	1	B	1			1		AR	7	NO	0
	M980818	75	75	2	M	0	C	1	ASTHMA, BPH						NIL			26/11/2004-SBB	COLON	0	ASCENDING COLON	2	ADENOCA	0	MOD DIFF	1	B	1	FILE: WEEKLY 5fu x 25 CYCLE (COMPLETEED 1.7.05), NO RADIOTX// QUASAR X 24 (weekly)	5 FU	4		RIGHT HEMICOLECTOMY (25 NOV 2004)	1	INFLAMMATORY POLYP (2006)	8
	M729108	71	70	2	M	0	C	1	DM, BPH	1								9/7/20032003	SMALL BOWEL + R+ L	4	ILEOCOLON	8	ADENOCA	0	MOD DIFF	1	B	1	NO RECORD		4		Right hemi (28/7/2003)	1	NO, BUT LUNGS METS (CT Oct 2004)	12.4
	N352662	73	70	3	M	0	C	1	nil						FATHER: CRC	NO		2011-07-20	RECTAL	2	RECTAL	10	ADENOCA	0	MOD DIFF	1	B	1	ADJ CCRT WITH 25 CYCLES WEEKLY 5FU	ADJ CCRT WITH x25 WEEKLY 5FU	7		LAPAROSCOPIC AR: 28.7.11, REVERSAL OF ILEOSTOMY ON 22/6/11	7	NO	16.2
	M788311	72	70	1	M	0	C	1	DM, HPT, IHD	1	1		1					4/4/2001-SBB	COLON	0	SIGMOID	7	ADENOCA	0	WELL DIFF	0	B	1	YES		1		AR (4/4/2001)	7	NO RECORD	0
	M931660	71	70	3	M	0	C	1	HTN, INGUINAL HERNIA,		1				NO	NO		28/10/2008-SBB	RECTOSIGMOID	1	RECTOSIGMOID	9	ADENOCA	0	WELL DIFF	0	B	1	MAYO- WEEKLY 5FU/FA, NO POST-OP RT PELVIS	MAYO (5FU, FA)	4		HARTMANN'S PROCEDURE (27/10/2008)--> REVERSAL HARTMANN'S (24/6/2010)	6	NO	0
	M631473	70	70	4	M	0	C	1	HPT		1							2013-07-10	RECTAL	2	RECTAL	10	ADENOCA	0	WELL DIFF	0	B	1	NEOAJ RADIO 5 CYCLES, FOLFOX 12x (DEC 2015)	FOLFOX	7		LAR (OCT 2013), LIVER RESECTION-SEGMEMT 6 (2014)	7	NO (CT DEC 2016	26.1
	N313455	71	70	3	M	0	C	1	NIL						NIL			2010-08-23	RECTAL	2	RECTAL	10	ADENOCA	0	MOD DIFF	1	B	1		NEOADJ RT x5; ADJ UFT	5		AR	7	NO	1.5
	N100297	73	70	3	M	0	C	1	HPT, PARKINSON'S DZ STAGE III, OLD STROKE LACUNAR INFARCTS, SDH, BILATERAL SMALL RENAL CYTS		1				NIL			16/12/2008-SBB	COLON	0	CAECAL	0	MUCINOUS ADENOCA	1	WELL DIFF	0	B2	1		ADJ CHEMO- QUASAR X30	4		RIGHT HEMICOLECTOMY	1	NO	35.1
	M823925	75	75	3	F	1	C	1	HPT, DYSLIPIDEMIA, CVA		1	1			NIL			2010-09-08	RECTAL	2	RECTAL	10	ADENOCA	0	POORLY DIFF	2	B	1		NEOADJ SHORT RT X5, NO ADJ CHEMO	5		LAP ULAR	7	NO	1.2
	N189207	75	75	3	F	1	C	1	BRONCHIAL ASTHMA, BRONCHIECTATIC CHANGES, HPT, OA, DIVERTICULAR DISEASE @JEJUNUM		1				NIL			2009-08-03	RECTAL	2	RECTAL	10	ADENOCA	0	WELL DIFF	0	B2	1		NEOADJ RT 50GY 25#	5		AR	7	NO	0
	M715214	77	75	1	M	0	C	1	ESRF									2001-03-29	COLON	0	ASCENDING COLON	2	ADENOCA	0	WELL DIFF	0	B	1		NIL	1		Subtotal colectomy (10/7/2001)	9	no record	0
	M778405	79	75	1	M	0	C	1	DM, HPT, IHD	1	1		1					2001-08-30	COLON	0	SIGMOID	7	ADENOCA	0	WELL DIFF	0	B	1		NO DOC	1		sigmoid colectomy (19/9/2001)	5	no record	0
	M921108	77	75	2	M	0	C	1	NO DOC									2003-09-05	COLON	0	SIGMOID	7	ADENOCA	0	WELL DIFF	0	B	1		NO DOC	1		SIGMOID COLECTOMY (5/9/2003)	5		8.9
	M685137	71	70	2	F	1	C	1	HTN		1							2004-03-08	RECTAL	2	RECTAL	10	ADENOCA	0	WELL DIFF	0	B	1		NO RECORD	8			14		0
	N355738	75	75	3	F	1	C	1	HPT, DYSLIPIDEMIA		1	1						18/7/2011-SBB	COLON	0	SIGMOID	7	ADENOCA	0	WELL DIFF	0	B	1		NO DOC	1		COLOSTOMY DONE (17/7/11)	13		0
	M020039	60	60	2	M	0	I	2	HPT		1							2003-03-31	RECTAL	2	RECTAL	10	ADENOCA	0	WELL DIFF	0	B	1	CHEMO AND DXT		7		APR (4/8/2003)	8	NO, BUT worsening lung mets and new liver mets (CT Jan 2005)	15.4
	N367134	71	70	3	F	1	C	1	NO RECORD									2011-10-18	COLON	0	SIGMOID	7	ADENOCA	0	MOD DIFF	1	B	1		NO DOC	1		SIGMOID COLECTOMY	5	NO RECORD	2000
	N380774	72	70	3	M	0	C	1	BPH, HPT, CVA (APRIL 2013)									2012-03-30	RECTAL	2	RECTAL	10	ADENOCA	0	MOD DIFF	1	B	1		SHORT COURSE OF RT	5		LAP LAR + COVERING LOOP ILEOSTOMY FOR MID RECTAL TUMOR (30/3/2012)	7		3.3
	M818052	76	75		f	1	c	1										no doc on oms	COLON	0	NO DOC ON OMS	12	ADENOCA	0	WELL DIFF	0	B	1			8			14		0
	M904248	71	70	2	m	0	C	1	no									2003	COLON	0	TRANSVERSE	4	ADENOCA	0	WELL DIFF	0	B	1		no	1		EXTENDED RIGHT HEMICOLECTOMY	2	NO	0.8
	M819184	71	70	2	f	1	C	1	HPT; RIGHT RENAL SIMPLE CORTICAL CYST BOSNIAK I; BLADDER PAPILLOMA WITH INVERTED PATTERN (WITH RECURRENCE IN 2016)									2006	COLON	0	HEPATIC FLEXURE	3	ADENOCA	0		4	B	1		NO ADJ THERAPY	1		RIGHT HEMICOLECTOMY	1	NO	6.5
	N418849	71	70	4	F	1	C	1										2014	COLON	0	SIGMOID	7	ADENOCA	0	MODD DIFF	1	B	1		ADJ CHEMO-UFT BUT NOT COMPLETE AS PT DEFAULTED; ADJ XELOX	4		HARTMANN'S	6	YES (EXTRALUMINAL RECURRENCE ADHERE TO ANT ABD WALL)	0
	N508392	73	70	4	F	1	C	1	DM, HPT									2013-03-26	RECTOSIGMOID	1	RECTOSIGMOID	9	ADENOCA	0	WELL DIFF	0	B	1			1		ULAR	7		2.5
	M911170	73	70	3	F	1	C	1	CHRONIC ACTIVE COLITIS, HPT, IHD, OBSTRUCTIVE UROPATHY, INFRA-RENAL AAA									3/10/2010-SBB	RECTOSIGMOID	1	RECTOSIGMOID	9	ADENOCA	0	WELL DIFF	0	B	1		COMPLETED ADJ CHEMO; CHEMO AND RADIO FOR METS TO OVARY (KRUKENBERG TUMOUR) 2008	7		AR	7	NO (METS TO CERVIX 2009; TUMOUR RECURRENCE AT CAECUM- PERFORATED, EMERGENCY LAP)	5.3
	N268557	76	75	4	M	0	C	1										2014-05-19	RECTAL	2	RECTAL	10	ADENOCA	0	MOD DIFF	1	B	1		SHORT COURSE NEOADJ RADIO, ADJ CHEMO-TEGAFUR (WITHHELD DT UNTOLERABLE TOXICITIES), RT X5 (2014)	5		LAPAROSCOPIC AR WITH COVERING ILEOSTOMY	7	NO	14
	M711302	82	80	3	M	0	C	1										25/3/2010-SBB	RECTAL	2	RECTAL	10	ADENOCA	0	WELL DIFF	0	B	1			1		INITIALLY COLOSTOMY TO RELEASE OBSTRUCTION BCOZ TUMOUR FIXED AND INOPERABLE; 2010 AR	12	NO	0.7
	N319716	83	80	4	F	1	C	1	HPT, DM, RECURRENT CCF, AF, IHD, CKD STAGE III, CHOLECYSTECTOMY									2014-01-03	COLON	0	SIGMOID	7	ADENOCA	0	MOD DIFF	1	B	1			1		OPEN LAPARATOMY AND HARTMANN'S	6	NO DOC	0
	N541074	84	80	4	F	1	C	1										2014-01-15	RECTAL	2	RECTAL	10	ADENOCA MUCINOUS COMP	1	MOD DIFF	1	B	1			1		LAPAROSCOPIC APR + TAHBSO	8	NO DOC	0
	N521598	70	70	4	M	0	C	1	HPT									2013-07-15	RECTOSIGMOID	1	RECTOSIGMOID	9	ADENOCA	0	MOD DIFF	1	B	1		QUASAR x7/52, FOLFOX X6cycles	4		LAP AND HARTMANN'S WITH URETER REPAIR	6	NO (2014) NEW LIVER AND LUNG NODULES (METS)	0
	N242235	70	70	3	M	0	C	1	HX OF SDH, OTHERWISE NIL									14/5/2009-SBB	RECTUM	2	RECTUM	10	ADENOCA	0	WELL DIFF	0	B	1		NIL	1		LAP AR	7	NO	2.3
	M976772	70	70	3	M	0	C	1	CVA, COAD									23/7/2012-SBB	RECTOSIGMOID	1	RECTOSIGMOID	9	ADENOCA	0	WELL DIFF	0	B	1			1		AR AND PRIMARY ANATOMOSIS (2012)	7	NO (1 WITH LIVER METS)	0
	N553094	73	70	4	M	0	C	1	DM, HPT, BPH	1	1							2014-04-23	RECTAL	2	RECTAL	10	ADENOCA	0	WELL DIFF	0	B	1	COMPLETED NEOADJ THERAPY		4		AR	7		5.2
	N165051	81	80	4	M	0	C	1										2014-06-18	COLON	0	SIGMOID	7	ADENOCA	0	MOD DIFF	1	B	1			1		AR(WITH LUNG, BRAIN, LIVER, LEFT ADRENAL METS)	7		1.3
	M879880	69	65	3	F	1	C	1										2009-01-28	RECTAL	2	UPPER RECTUM	10	ADENOCA	0	MODD DIFF	1	B	1			8		AR	7	NO DOC	0
	N233040	76	75	3	F	1	C	1										2008	COLON	0	TRANSVERSE	4	ADENOCA	0	WELL DIFF	0	B	1			1		HEMICOLECTOMY (EXT RIGHT)	2	NIL (METS TO LUNGS AND BLADDER2009)	0
	M996772	80	80	2	F	1	C	1										16/2/2005 (COLONO)	RECTAL	2	RECTAL	10	ADENOCA	0	WELL DIFF	0	T2N0M0	1			1		APR	8		0
	M836184	78	75	3	F	1	c	1										2008-11-10	RECTAL-low	2	RECTAL	10	ADENOCA	0	WELL DIFF	0	B	1			1		TRANSANAL RESECTION	13		0
	N190315	72	70	3	M	0	C	1										2008-02-06	colon	0	sigmoid	7	adenoca	0	Well diff	0	B	1			8		SIGMOID COLECTOMY	5		0
	N328640	57	55	3	F	1	C	1										Year 2008	RECTOSIGMOID	1	rectosigmoid	9	adeno	0	Mod diff	1	b	1		CCRT with Mayo's regime	7		SIGMOID COLECTOMY	5	yes, in 2012 at distal sigmoid, at least T4N0Mx	0
	N328409	48	45	4	M	0	C	1										2013-10-14	COLON	0	Rectal	10	adenoca	0	WELL	0	B	1		CCRT (Feb 2014)	7		hartman's- age, fixity of tumor, perforation and hemody status	6		0
	M764317	54	50	3	M	0	C	1										2011	RECTOSIGMOID	1	RECTOSIGMOID	9	adenoca	0	MODD	1	B	1		ar	1		ar	7		0
	N594643	78	75	4	M	0	C	1	DYSLIPIDEMIA			1						2015-07-24	RECTOSIGMOID	1	RECTOSIGMOID	9	ADENOCA	0	WELL DIFF	0	B	1			1		LAR	7		2.1
	N340608	53	50	4	F	1	C	1										2013-10-17	COLON	0	SIGMOID	7	ADENOCA	0	WELL DIFF	0	B	1			1		SIGMOID COLECTOMY	5		13.6
	N589473	67	65	4	F	1	C	1							YES			2015-04-03	COLON	0	SIGMOID	7	ADENOCA	0	WELL DIFF	0	B	1			1		TOTAL COLECTOMY	10		2.1
	N599137	76	75	4	M	0	C	1										2015-06-12	COLON	0	SIGMOID	7	ADENOCA	0	WELL DIFF	0	B	1			1		*SIGMOID COLECTOMY	5		0
	M941535	57	55	3	F	1	I	2										28/1/2010 (SBB)	OVERLAPPING COLON	4	SIGMOID + RECTUM	8	ADENOCA	0	MOD DIFF	1	B	1	CHEMO		4		AR	7	RECURRENT INTRAMUCOSAL CA AT RECTUM (JUNE 2010)-ANASTOMOTIC	3
	M641972	57	55	2	F	1	I	2										2005 (*27/6/2005)	COLON	0	CAECUM	0	ADENOCA	0	WELL_DIFF	0	B	1			1		RIGHT HEMICOLECTOMY	1	NO	0.8
	N603462	50	50	4	F	1	C	1										3/8/2015- CT POST CHEMO	RECTAL	2	RECTAL	10	ADENOCA	0	NO DOC	4	B	1		NEODJ CHEMORADIOTHERAPY	7		HARTMANN'S PROCEDURE (BULKY TUMOUR)	6		0
	N063739	64	60	4	M	0	C	1										2015	RECTAL	2	mid rectal	10	adenoca	0	well diff	0	b	1		OP: Anterior Resection// Completed Neoadjuvant chemo 2/11-7/12/15	4		AR (21/1/2016) Laparoscopic	7		0
	N627139	55	55	4	M	0	C	1	NKMI									6/2/2016 (HPE Pantai)	RECTAL	2	RECTAL- low	10	ADENOCA	0	well diff	0	B (T3N0M0)	1		CCRT DONE, no adj Chemo	7		ULAR (30/6/16)	7	NO	0
	M928916	73	70	4	M	0	C	1	HPT, GOUT, HX OF CVA, IHD-CABG IN 2003, AAA, AF									2016-04-19	RECTAL	2	RECTAL	9	ADENOCA	0	MOD DIFF	1	B	1		SURGER\RY	1		TRANSANAL RESECTION OF RECTAL TUMOR (28.7.16)	13		0
	N628011	70	70	4	M	0	C	1											RECTAL	2	LOW RECTAL	9	ADENOCA	0	MOD DIFF	1	B	1			1		APR (28/7/16)	8		0
	N529765	66	65	4	F	1	C	1										2016-09-19	colon	0	SIGMOID	7	mucinous adenoca	1	well diff	0	B	1		no chemo	1		LAPAROSCOPIC AR (15/9/16)	7		0
	N287402	68	65	4	M	0	C	1	DM, HTN, IHD, CVA									2015-04-21	OVERLAPPING COLON	4	RECTAL AND SIGMOID COLON	8	ADENOCA	0	WELL DIFF	0	B	1		CHEMO COMPLETED JULY 2016, 22 CYCLES	4		HARTMANN'S (18/4/16)-MIDRECTUM AND SIGMOID	6	NO	0
	N302095	48	45	3	M	0	C	1										Year 2010	COLON	0	DESCENDING COLON	6	ADENOCA	0	no data	4	B (T3N0M0)	1		COMPLETED ADJ CHEMO, LEFT HEMI	4		LEFT HEMI (2012)	3	NO	0
	N548696	65	65	4	F	1	C	1										Year 2014	RECTAL	2	RECTAL	10	adenoca	0	minimal residual Adenoca	4	B	1		PRE OP CCRT	7		LAR (MAY 2014)	7	NO	0
	M240968	70	70	2	M	0	C	1	RIGHT BREAST CA, CVA, DM, HPT, INGUINAL HERNIA					1				2007-01-22	RECTAL	2	RECTAL	10	ADENOCA	0	WELL DIFF	0	B	1		REFUSED ADJ CHEMO, SURGICAL MARGIN CLEAR	1		AR (18/1/2007)	7	NO	0
	N522737	71	70	4	M	0	C	1										2013-07-24	colon	0	sigmoid	7	adenoca	0	mod diff	1	B2 (T3N0Mx)	1			2		AR	7		0
	N128713	64	60	2	m	0	OTHERS	3	5-FU									2007-07-19	RECTOSIGMOID	1	RECTOSIGMOID	9	ADENOCA	0	WELL DIFF	0	B	1			1		LAPAROSCOPIC AR	7	NO	0
	N500038	65	65	4	M	0	C	1										2013-06-12	RECTAL	2	RECTAL	10	ADENOCA	0	MOD DIFF	1	B1	1		RT, NO CHEMO	5		APR (12/6/2013)	8	YES, 25/1/17	0
	N639445	72	70	4	F	1	C	1	DM, HPT, DYSLIPIDEMIA NEUROFIBROMATOSIS, PSOAS ABSCESS NEEDING MULTIPLE ADMISSION									2017-07-24	COLON	0	ASCENDING COLON	2	MUCINOUS ADENOCA	1	MOD DIFF	1	B (PT4 N0 Mx)	1		ONCO: TO REFER ONCO IN HIS	1		RIGHT HEMI WITH T TUBE INSERTION WITH D1-D3 GASTROJEJUNOSTOMY WITH PYLORUS EXCISION WITH DOUBLE BOWEL STOMA (24/7/2017)// ADENOCA AT RETROPERITONEAL TISSUE- PERFORATED	1	NO	0
	N640217	49	45	4	M	0	C	1										2016-06-14	RECTOSIGMOID	1	RECTOSIGMOID	9	adenoca	0	mod diff	1	B	1			1		LAPAROTOMY AR	7	NO	0
	N330524	63	60	3	M	0	C	1										2011-01-05	RECTAL	2	RECTAL	10	ADENOCA	0	WELL DIFF	0	B	1	COMPLETED ADJ CHEMO	AR + ADJ CHEMO	4		AR	7	NIL (PRIMARY WITH LIVER METS- LIVER RESECTED)	380
	N614180	75	75	4	F	1	C	1										2015-10-26	COLON	0	TRANSVERSE COLON	4	ADENOCA	0	WELL DIFF	0	B	1			1		RT HEMICOLECTOMY	1	NO DOC	8
	N646501	77	75	4	M	0	C	1										2016-08-26	RECTOSIGMOID	1	RECTOSIGMOID	9	ADENOCA	0	WELL DIFF	0	B	1			1		LAP AR	7	NIL	40.3
	M858506	68	65	3	M	0	C	1	DM, HPT									2012-08-22	RECTAL	2	RECTUM	10	ADENOCA	0	WELL DIFF	0	B	1	ADJ RT	HARTMANN'S + APR, ADJ RT COMPLETED	7		HARTMANN'S + APR	8	YES (CT 16/6/2014- AT ANASTOMOTIC SITE WTH EXTENSIVE LOCAL INFILTRATION)	3.2
	M743223	63	60	4	F	1	C	1										2015-04-16	RECTAL	2	RECTUM	10	ADENOCA	0	MOD DIFF	1	B	1			1		LAP ANT RESECT	7		0
	N291947	54	50	3	M	0	C	1										2012	RECTOSIGMOID	1	RECTOSIGMOID	9	ADENOCA	0	MOD DIFF	1	B	1			1		ANT RESECTION AND ILEOSTOMY	7		0
	N643966	78	75	4	m	0	c	1										2016-08-11	RECTOSIGMOID	1	RECTOSIGMOID	9	ADENOCA	0	WELL DIFF	0	B	1		Pt refused	1		AR	7		8.9
	N521766	52	50	4	F	1	C	1										2013-07-29	RECTOSIGMOID	1	RECTOSIGMOID	9	ADENOCA	0	MOD DIFF	1	B	1			1		LAPAROSCOPIC AR	7	NO	0
	N396541	71	70	3	M	0	C	1										2012-06-08	RECTUM	2	RECTUM	10	ADENOCA	0	WELL DIFF	0	B	1		NEOADJ CHEMO & RT	7		APR	8		0
	N129961	69	65	3	M	0	C	1										2012-12-07	COLON	0	CAECUM	0	ADENOCA	0	WELL DIFF	0	B	1			1		RT HEMICOLECTOMY	1	NO	0
	M987475	66	65	3	M	0	C	1										2008	COLON	0	SIGMOID	7	ADENOCA	0	WELL DIFF	0	B	1			1		AR	7	NO	0
	M197255	54	50	3	M	0	C	1										2010-09-27	COLON	0	TRANSVERSE	4	ADENOCA	0	WELL DIFF	0	B	1			1		EXT RT HEMICOLECTOMY	2		0
	M914274	74	70	3	M	0	C	1										2009-06-30	RECTUM	2	RECTUM	10	ADENOCA	0	WELL DIFF	0	B	1			1		AR	7		0
	N082319	73	70	2	F	1	C	1	SIGMOID DIVERTICULA									2007-03-12	RECTUM	2	RECTUM	10	ADENOCA	0	WELL DIFF	0	B	1			1		APR	8		0
	M926350	72	70	3	F	1	C	1	HPT, LIVER FAILURE, history of cva 2008, af, ca ovary 2002, nstemi secondary to anemia, primary peritoneal ca -pappilary ca									2008	COLON	0	CAECUM	0	ADENOCA	0	WELL DIFF	0	B	1			1		RT HEMICOLECTOMY	1		0
	M741503	74	70	1	M	0	C	1	DM, HPT									2000	RECTUM	2	LOW RECTUM	10	ADENOCA	0	WELL DIFF	0	B	1		NEOADJ CHEMO RT	7		APR	8	YES (30/10/2001)	94.8
	M887652	78	75	2	M	0	C	1											RECTAL	2	RECTAL	10	adenoca	0	WELL DIFF	0	B	1		NEOADJ CHEMO RT, NO ADJ THERAPY	4		AR	7		1.6
	M792106	71	70	1	F	1	I	2	no DS/postop									2001-04-26	COLON	0	SLPENIC FLEXURE	5	ADENOCA	0	WELL DIFF	0	B	1		NO	1		Extended Left Hemi: transverse and descending colon (17/5/2001)	4	no record	0
	M125793	81	80	2	F	1	C	1										2003	SYNCHRONOUS	4	rectosigmoid, colon	11	adenoca	0	WELL DIFF	0	B	1		NO	1		RT HEMICOLECTOMY	1		8
	M523928	58	55	1	F	1	C	1										1997	RECTOSIMOID	1	RECTOSIMOID	9	ADENOCA	0	WELL DIFF	0	B	1		ADJ CHEMO RT, NO NEOADJ THERAPY	4		AR	7	NO	0
	N301283	83	80	3	F	1	C	1										2010	COLON	0	ascending colon	2	adeno	0	well diff	0	B	1		no chemo	1		RT HEMICOLECOMY	1		0
	M634751	65	65	1	m	0	c	1										1998	no report	5	no report	12	no report	7		4	B	1			8			14		0
	M698812	79	75	1	m	0	c	1	DM, HPT, IHD									1999	no report	5		12		7		4	B	1			8			14	NO	0
	M649401	71	70	1	m	0	c	1										1998	no report	5		12		7		4	B	1			8			14	NO	0
	M749616	63	60	1	f	1	c	1										2000-06-01	colon	0	sigmoid	7	adenoca	0	mod diff	1	B	1			8			14	NO	0
	M712037	57	55	1	m	0	c	1										1999	no report	5		12		7		4	B	1			8			14	UNKNOWN	0
	M730533	62	60	1	m	0	c	1										1999	no report	5		12		7		4	B	1			8			14	NO	0
	M743545	70	70	1	m	0	c	1										2000	no report	5		12		7		4	B	1			8			14	NO	0
	M197855	65	65	1	m	0	c	1	NIL									2000	no report	0	ASCENDING	2	ADENOCA	0	POORLY DIFF	2	B	1			1		RT HEMICOLECTOMY	1		0
	N100238	57	55	4	m	0	c	1	SLE, FATTY LIVER, BARRETT'S ESOPHAGUS					1				2015-04-08	COLON	0	ASCENDING COLON	2	MUCINOUS	1	NO REPORT	4	p T3N0Mx	1			1		RIGHT HEMI (5/5/2015)	1	NO	0
	M706441	72	70	3	F	1	O (EURASIAN)	3	BRONCHIECTASIS 2ND TO OLD PTB						NIL	NIL		16/12/2011-SBB	COLON	0	DESCENDING COLN CA	6	ADENOCA	0	MOD DIFF	1	B	1		NIL D/T COMORBIDS	1		LT HEMICOLECTOMY	3		3.2
	M845281	73	70	4	F	1	C	1	ESRF									2016-11-24	overlapping colon	4	transverse colon: adenoca, modd diff (pT3N0Mx)// descending colon: intramucosal carcinoma (pTis)	8	ADENOCA	0	mod diff	1	pT3N0Mx)	1		NO CHEMO-checked pharma record	1		total colectomy (Dec 2016)	10	NO	0
	N673191	80	80	4	M	0	C	1	GLOMANGIOPERICYTOMA, LARYNX CARCINOMA									2017-05-19	COLON	0	RECTOSIGMOID (DISCHARGE SUMMARY)	9	ADENO	0	MOD DIFF (CT REPORT)	1	B	1	AR	no chemo	1		AR (May 2017)	7		0
	m979714	66	65	4	F	1	C	1	dyslipidemia, hpt, forrest 3 ulcer, hx of left TKR									2017-06-05	rectosgimoid	1	rectosigmoid	9	adenoca	0	mod diff	1	B	1		no chemo in DS	1		ar	7		0
	M989893	76	75	3	F	1	C	1	diverticular dx									2011	COLON	0	SIGMOID	7	adenoca	0	mod diff	1	B	1		no chemo in DS	1		total colectomy and ileorectal anastomosis for sigmoid tumor and diverticular dx (22/2/2011)	10	no	0
	N549406	58	55	4	F	1	C	1										2013	RECTAL	2	RECTUM	10	adenoca	0	no report	4	b	1		no date	8		ar	7		0
	N643969	65	65	4	M	0	C	1	hpt, dm									2016	RECTOSIGMOID	1	RECTOSIGMOID	9	adenoca	0	mod diff	1	B	1		CCRT Mayo, agreed for adj chemo	7		ar	7		0
50-70yo	M009139	86	85	3	m	0	C	1										2010	colon	0	caecum	0	adenoca	0	Mod diff	1	B	1		No chemo (checked pharmacy record)	1		RT HEMICOLECOMY (24/6/2010)	1		0
	N285478	69	65	3	m	0	C	1	HTN, DM									2010-02-03	rectosigmoid	1	rectosigmoid	9	adenoca	0	mod diff	1	B	1		neoadj ccrt (june 2010) --> LAR--> QUASAR x20;	4		LAR	7	Yes	0
	N312393	55	55	3	M	0	C	1										2010-08-19	colon	0	rectosigmoid	9	adenoca	0	well diff	0	B	1		surgery and adj chemo/ radio (completed 25# RT and 2x Mayo regime	7		defuncitoning loop colostomy (14/8/2010), Hartmann's (11/2/2011)	12	Yes	0
	N299750	64	60	3	F	1	C	1	NKMI									2010-10-11	Colon	0	Caecum	0	adenoca	0	well diff	0	B	1		No Chemo in DS	1		RT HEMI (9/10/10)	1		0
	M727781	68	65	3	M	0	C	1	DM, HPT, dyslipidemia, beta thalassemia trait, vascular dementia, critical limb ischemia, retionopathy, rectosigmoid ca with multiple diverticular dx									2011-01-17	rectosigmoid	1	rectosimgoid	9	adenoca	0	mod diff	1	B (pT2N0Mx)	1		no chemo	1		total colectomy + ileocecal anastomosis (Feb 2011)	10		0
	M622014	73	70	4	F	1	C	1	DM, HPT, HYPERLIPIDEMIA, HYPOTHYROID									2014-10-13	RECTOSIGMOID	1	RECTOSIGMOID	9	ADENOCA	0	well diff	0	B2	1		NO CHEMO	1		AR	7		0
	N576603	65	65	4	M	0	C	1										5/12/2014 (SBB)	COLON	0	SIGMOID	7	ADENOCA	0	MOD DIFF	1	B Pt3n0mx	1		no chemo	1		total colectomy-multiple polyps (<10)	10		0
	M916671	42	40	2	M	0	M	0	DM, HPT, DYSLIPIDEMIA, RENAL STONE	1	1	1					2	2003-09-03	RECTAL	2	RECTAL	10	ADENOCA	0	WELL DIDD	0	B	1	CHEMO, NO RT (CT)	5FU	4		LAR (2003)	7	NO (CT 2005)	2
	M439559	57	55	3	M	0	I	2	GASTRIC ADENOCARCINOMA					1				2008-01-22	COLON	0	ASCENDING	2	ADENOCA	0	WELL DIFF	0	B	1	ADJ CHEMO	ADJ CHEMO + RT HEMCOLECTOMY	4		RIGHT HEMICOLECTOMY	1	NIL	1.3
	M943254	41	40	2	M	0	M	0	IBS								2	2004-06-10	RECTAL	2	RECTAL	10	ADENOCA	0	WELL DIFF	0	B	1		CT AND RT DONE	7		AR (10/6/2004)	7	NO (CT 15/2/2007)	5.4
	N172868	35	35	3	F	1	M	0	NIL						NO	NO		2011-11-23	RECTAL	2	RECTAL	10	ADENOCA	0	MOD DIFF	1	B	1	RT 45Gy/25#/5 WEEKS- COMPLETED MAY 2012	ONLY ADJ RT (20012)	5		LAP AR (29.12.11)--> 21.3.12: LAP OVARIAN TRANSPOSITION WITH RECTOSIGMOID CA FOR OVARIAN RESERVATION BEFORE RT	7	NO: 18/4/16- sessile polyp at anastomotic site (Not malignancy)	1
	M667102	40	40	2	F	1	M	0	gastritis, uterine fibroid, endometrial cancer on Aug 2008					1	FAMILY OF LYNCH II CRITERIA// BROTHER: COLON CA AT 38YO// MOTHER: COLON CA// 2	? Lynch AUNTIE: BREAST, CERCIX CA//		2004-12-29	COLON	0	ASCENDING COLON	2	ADENOCA	0	POOR DIFF	2	B	1	30 CYCLES ADJ CHEMO 5FU	5FU	4		RIGHT HEMI (10/1/2005)	1	NO	1.7
	M523071	35	35	1	F	1	M	0	DM, HPT	1	1							2001-09-20	COLON	0	DESCENDING COLON	6	ADENOCA	0	POOR DIFF	2	B	1	NO DOC		5		left hemicolectomy (10/10/2001)	3	Yes: July 2002: Reccurent adenoCA, poorly differentiated	0
	N372570	51	50	3	M	0	M	0	PRIVATE									2011-11-29	RECTOSIGMOID	1	RECTOSIGMOID	9	adenoca	0	WELL DIFF	0	B	1	NO REPORT		1		AR (30/11/11)	7	NO	0
	M730801	21	20	1	f	1	m	0	NIL						NIL	NIL		1998 (*13/6/2000)	COLON	0	CAECAL	0	ADENO CA	0	MODD DIFF	1	B	1	AFJ CHEMO- 5FU, FA X8		4		RIGHT HEMICOLECTOMY	1	NO	0
	N210982	36	35	3	F	1	M	0										19/9/2008 (SBB)	COLON	0	sigmoid	7	ADENOCA	0	WELL DIFF	0	B	1			1		AR/ SIGMOIDECTOMY	7	NO	1
	M222405	46	45	2	M	0	M	0	HPT, CVA, GOUT						YOUNGER BROTHER	NIL		18/8/2005 -SBB	RECTAL	2	RECTAL	10	ADENOCA	0	WELL DIFF	0	B	1	COMPLETED ADJ CHEMO, RT		1		LAR	7	YES (2017 AT ANASTOMOTIC SITE)	0
	M643924	48	45	1	m	0	m	0	HYPERCHOLESTROLEMIA, FATTY LIVER GRADE I			1			NIL	NIL		1998 (*24/3/2000)	RECTAL	2	RECTAL	10	ADENO CA	0	WELL DIFF	0	B	1	ADJ CHEMO- 5FU, FA X 17 & RADIO		4		AR	7	NO	0
	N261337	25	25	3	M	0	M	0	HEMORRHOIDS, PULMONARY ELBOLISM POST OP IN 2012, THEN OVERWARFARINISATION						NO	NO	0	2011-09-14	RECTAL	2	RECTAL	10	ADENOCA	0	MOD DIFF	1	B	1	PLANNED FOR LONG COURSE NEOADJ CCRT, BUT PT DEFAULTED// POST OP IN AUG 2012, GIVEN RT 12Gy/2#/WEEK FOR HEMOSTATIC CONTROL DUE TO OVERWARFARINISATION FOR p. EMBOLISM// PLANNED FOR ORAL XELOX, BUT PT REQ TO TRASNFER TO PENANG	ORAL XELODA (NVR STARTED, TRANSFERRED TO PENANG), had radio	7		DEFUNCTIONING COLOSTOMY (12/7/12)	13	NO	18.3
	N506015	34	30	4	F	1	M	0	NKMI- TEACHER						NO	NO		2013-03-21	RECTAL	2	RECTAL	10	ADENOCA	0	N/A	4	B (T3N0M0)	1		C NEOADJUVANT CCRT MAYO WEEK 1 AND WEEK 5 (19/8/13)	6		DEFAULTED SURGERY POST LONG COURSE CCRT?	0	NO SURGERY DONE	0
	N413838	35	35	4	M	0	M	0	nkmi					0	no	no	0	2012-10-17	RECTAL	2	rectal	10	Adenoca	0	mod diff	1	B	1		completed long course CCRT with Mayo (22/1/13)	6		defaulted ULAR on 21/3/13	0	no record	2.4
	M519932	62	60	2	M	0	M	0	HTN, T2DM, IHD, DYSLIPIDEMIA, CCF (2017	1	1	1	1					2004-09-16	RECTAL	2	RECTAL	10	ADENOCA	0	WELL DIFF	0	B	1	CHEMO-RT		7		LAR with ileostomy (Oct 2004), reversal of ileostomy planned Jan 2005 (CT report of 2004)	7	NO (CT 2011)	15.7
File mati 9.1	M985051	55	55	2	F	1	M	0	HPT		1				MOTHER: CA COLON AT 65YO, SISTER: BREAST CA			2004-12-06	COLON	0	SIGMOID	7	ADENOCA	0	MOD DIFF	1	B	1	FILE: 2005: 9 CYCLES OF FOLFOX + 5 CYCLES OF FOLFIRI-BUT DX PROGRESSION TO LIVER METS. GIVEN 3 OPTIONS: 1.) FURTHER CHEMO IRINOTECAN/XELODA 2.) TARGETED THERAPY IRINOTECAN/AVASTIN 3.) SX CARE ALONE. PT CHOSE NOT FOR CHEMO ANYMORE. LAST SEEN 24/1/06. DEFAULTED 18/7/06	FOLFOX & FOLFORI	4		ANTERIOR RESECTION +TAHBSO (1/12/04)- CA SIGMOID WITH UTERINE INFILTRATION	7	Dec 2005- LOCAL RECUR (CT report)	8.3
	M981766	66	65	2	M	0	M	0	DM, DYSLIPIDEMIA	1		1						2004-11-03	RECTOSIGMOID	1	RECTOSIGMOID	9	ADENOCA	0	WELL DIFF	0	B	1	File: Adjuvant RT 25# (28/12/04), then CT (5FU & FA based) x21cycle	5FU +RT	7		Laparoscopic Anterior Resection (2/12/04)	7	NO-BUT CEA INCREASING TREND (2014)	1.7
	M266604	64	60	2	M	0	M	0	HPT, DYSLIPIDEMIA		1	1					0	2003-02-19	RECTOSIGMOID	1	RECTOSIGMOID	9	ADENOCA	0	WELL DIFF	0	B	1	NEOADJUVANT DXT		5		Anterior resection (27/6/2003	7	NO: CT (Oct 2013)	1
	M246352	67	65	2	M	0	M	0	BPH									2003-09-10	COLON	0	SIGMOID	7	ADENOCA	0	MICROGLANDULAR	4	B	1	NO RECORD	NIL	1		LEFT HEMI	3	NO	1.4
	M931517	58	55	2	M	0	M	0	DOXAZOCIN (BPH??)									12/112003	RECTAL	2	RECTAL	10	ADENOCA	0	WELL DIFF	0	B	1	NO RECORD		4		APR (12/12/2003)	8	no (histo 2005)	0.8
	M926677	53	50	2	F	1	M	0	DM	1					NO	NO		2004-01-30	RECTAL	2	RECTAL	10	ADENOCA	0	MOD DIFF	1	B	1	CHEMO	CCRT 5FU	7		LAR (30/1/2004)	7	NO (CT 5/8/2009)	7.5
	M953883	53	50	2	F	1	M	0	NIL									2004-04-26	RECTAL	2	RECTAL	10	ADENOCA	0	MODD DIFF	1	B	1	CHEMO	5FU	4		APR (14/5/2004)	8	NO	1.5
	N362352	55	55	3	M	0	M	0	HTN		1				FATHER IN 70s	NO		2011-09-13	RECTOSIGMOID	1	RECTOSIGMOID	9	ADENOCA	0	WELL DIFF	0	B	1	2011-2012: FOLFOX x12 CYCLES, 2012: FOLFIRI (2ND LINE) x 12 CYCLES	PALLIATIVE FOLFOX (2011), FOLFIRI (2013)	4	Yes	ANTERIOR RESECTION (14/9/11)	7	NO	77.6
	N375158	68	65	3	F	1	M	0	HPT		1				NO	NO		2011-12-19	OVERLAPPING COLON	3	HEPATIC FLEXURE +RECTAL (SYNCHRONOUS CRC)	8	ADENOCA	0	WELL DIFF	0	B	1	23/8/12: RADICAL RT (NEOAD): 45Gy/25F/5 WEEKS (NO CHEMO)	NEOADJ RT	5		18/12/11: SUBTOTAL COLECTOMY WITH ILEOSTOMY + MUCUS FISTULA--> NEOADJ RT GIVEN--> 19/10/12: ULAR [19.10.12: PROCTECTOMY, ILEOSTOMY, TOTAL HYSTERECTOMY (LAR WITH ILEORECTAL ANASTOMOSIS + COVERING ILEOSTOMY +TAHBSO IN OCT 2012]	2	NO - JAN 2013 PET SCAN: NO ANASTOMOTIC RECURRENCE	0
	M635870	60	60	1	F	1	M	0	HPT, DYSLIPIDEMIA, VOCAL CORD SCC(2016)		1	1		1	VOCAL CORD SCC (17/10/2-16)			2001-05-03	COLON	0	Ascending	2	ADENOCA	0	WELL DIFF	0	B	1	FILE: DEGRAMMOT x7 CYCLES ( COMPLETED 19/9/01)	DEGRAMOT	4		LEFT HEMI + LOOP ILEOSTOMY (23.5.2001), REVERSAL ILEOSTOMY (Sept 2001)	3	YES (CT APRIL 2005)// colon biopsy at anastomotic site-mixed hyperplastic and tubular adenoma, low grade	1.8
	N295394	60	60	3	M	0	M	0	HTN, DM	1	1				NO			2010	COLON	0	Ascending	2	MUCINOUS ADENOCA	1	POOR DIFF	2	B	1	ADJ WEEKLY 5 FU x 30 CYCLES (QUASAR)	QUASAR	4		RIGHT HEMI FOR PERFOFATED COLON CA(11/2/2010)	1	NO (CT AUG 2010)	0
	N278222	68	65	3	M	0	M	0	DM, HPT, CKD,	1	1							2010-01-11	RECTAL	2	RECTAL	10	ADENOCA	0	WELL DIFF	0	B	1	CCRT (8/3/2010-12/4/10):45Gy, 25# WITH ONE WEEK OF MODIFIED Mayo, remaining 3 weeks MAYO's regime. Week 5 Mayo was omitted due to severe mucositis.	MAYO	4		DEFUNCTIONING COLOSTOMY (11/1/10)--> AR (31/5/2010)	12	NO REPORT	0
	N301832	60	60	3	F	1	M	0	HTN, DM, CALCIFIED FIBROID, LEFT RENAL ANGIOMYOLIPOMA	1	1				BROTHER: ADVANCED COLON CA			2010-06-03	RECTAL	2	RECTAL	10	ADENOCA	0	MOD DIFF	1	B	1	SURGERY--> CCRT + 23 CYCLES OF WEEKYL 5FU// RT TO PELVIS-45Gy/25#/5 WEEKS--> CT SCAN 23/11/11 (MULTIPLE LUNG METS): PALLIATIVE CHEMO FOLFOX x8, THEN FOLFORI x8	CCRT MAYO, 5FU, PALLIATIVE FOLFOX, PALLIATIVE FOLFORI	7	Yes	ULAR FOR BLEEDING RECTAL TUMOR AND ILEOSTOMY (2/6/10), REVERESAL ILEOSTOMY (9/6/10)	7	FILE: RECURRENCE AND METS TO LUNGS DEC 2012	22.2
	N417329	55	55	3	M	0	M	0	HPT, DM	1	1				MOTHHER: LUNG CA			2012-12-03	RECTAL	2	RECTAL	10	ADENOCA	0	WELL DIFF	0	B	1	ADJ RT (45Gy/25#); NO CHEMO	ADJ RT	5		LAR WITH COVERING ILEOSTOMY (1/12/12), REVERSAL OF STOMA (10/12/16)	7	10/4/2013: LOW GRADE TUBULAR ADENOMA AT ANASTOMOTIC SITE	8.2
	N397104	59	55	4	F	1	M	0	HPT, DYSLIPIDEMIA, DM, GASTRITIS	1	1	1			NO			2013-06-27	RECTAL	2	RECTAL	10	ADENOCA	0	WELL DIFF	0	B	1	GIVEN OPTIONS: PALLIATIVE XELOX OR PALLIATIVE FOLFOX, PT CHOSE XELOX	XELOX (DEFAULED)	4	Yes	AR (1/7/13)	7	DEFAULTED CHENO	11.2
	N223587	59	55	3	F	1	M	0	DM	1					sister: Uterus Cancer, no Fhx of CRC			2009-05-22	RECTAL	2	RECTAL	10	ADENOCA	0	WELL DIFF	0	B	1	NEOADJ CCRT 25 FRACTIONS (5 weeks course) WITH MAYO REGIME DURING WEEK 1 AND WEEK 5, post op Mayo regime x4 cycle	CCRT MAYO	7		APR WITH COLOSTOMY (21/5/2009)	8	NO	1.6
	M110405	61	60	4	F	1	i	3	DM, CKD, HTN, GOUTY ARTHRITIS, HYSTERECTOMY, CHOLECYSTECTOMY										RECTOSIGMOID	1	RECTOSIGMOID	9	ADENOCA	0	mod diff	1	B	1		neoadjuvant radio, Lap Ar	5		Laparosocpic AR (2/3/16)	7	SUSPICIOUS 2016, BUT NO HPE DONE	0
Fail mati 9.1	N520108	54	50	4	M	0	M	0	DM, IHD (SINGLE VESSEL), DYSLIPIDEMIA	1		1	1		NIL			2013-10-23	RECTAL	2	RECTAL	10	ADENOCA	0	WELL DIFF	0	B	1	NEOADJ RT 25GY/ 5#OVER 1/52, NO ADJ THERAPY		1		LAP LAR	7	NO	5.9
	N501660	56	55	4	M	0	M	0	NIL						NIL			2013-01-29	COLON	0	SPLENIC FLEXURE	5	ADENO CA	0	MODD DIFF	1	B2	1	ADJ CHEMO- QUASAR X 30		1		EXTENDED RIGHT HEMICOLECTOMY, HARTMANN'S FOLLOWED BY DOUBLE BARREL TERMINAL ILEUM STOMA	2	NO	0
	N081213	63	60	2	M	0	M	0	DM, HPT	1	1	1	1		AUNT- STOMACH CA			2006	RECTAL	2	RECTAL	10	ADENOCA	0	MODD DIFF	1	B2	1	ADJ CCRT- CHEMO- MAYO, RT 45GY 25#		1		AR	7	NO	0
	N531327	65	65	4	M	0	M	0	NKMI						NIL			2013-10-21	RECTAL	2	RECTAL	10	ADENOCA	0	MOD DIFF	1	B	1	NO ADJ CHEMO GIVEN, PT REFERRED FOR PALLIATIVE CHEMO BUT PT REFUSED (NOT KEEN)		1	Yes	TRANSVERSE COLOSTOMY (HOSP SERDANG) THEN AR	12	YES (LOCAL RECURRENCE WITH BLADDER INFILTRATION, BILATERAL OBSTRUCTIVE UROPATHY, LUNG METS)	0
	N509580	65	65	4	F	1	M	0	NKMI						NIL			2013-09-20	RECTAL	2	RECTAL	10	ADENOCA	0	MODD DIFF	1	B?	1	NEOADJ CCRT- CHEMO- 5FU X5, RT X25; PALLIATIVE CHEMOX8 (POST RECURRENCE)- XELOX (CAPECITABIN + OXALIPLATIN)		7	Yes	APR	8	NO THEN YES (LOCAL RECURRENCE @RECTAL STUMP 2016)	4.1
	N202300	67	65	3	f	1	M	0	NKMI TAH 20YRS AGO						NIL			2008-07-21	RECTOSIGMOID	1	RECTOSIGMOID	9	ADENOCA	0	WELL DIFF	0	B	1	NO ADJ CHEMO OR RADIOTHERAPY		1		EMERGENCY AR THEN ULAR FOR SYNCHRONOUS LOW RECTAL TUMOUR	7	NO (SYNCHRONOUS LOW RECTAL TUMOUR)	22.2
	M691612	55	55	2	M	0	M	0	DM, HTN, DYSLIPIDEMIA, GOUT	1	1	1						2004-11-18	RECTAL	2	RECTAL	10	ADENOCA	0	WELL DIFF	0	B	1	ADJUVANT CHEMO AND RADIO		7		APR (8/4/2005), WITH PERMANENT COLOSTOMY	8	NO (CT 2006)	11.1
	M985836	68	65	2	F	1	M	0	NIL									17/12//2004	COLON	0	ASCENDING COLON	2	ADENOCA	0	MUCINOUS ADENOCA	4	B	1	no DS/postop		4		SUBTOTAL COLECTOMY (17/12/2004)	9	no record	7.5
	M992258	68	65	2	F	1	M	0	HPT		1							2005-01-27	RECTOSIGMOID	1	RECTOSIGMOID	9	ADENOCA	0	WELL DIFF	0	B	1	NO DOC		1		? LEFT HEMI (27/5/2005)	3	NO- 2005 tubular adenoma, low grade dysplasia polyp- 5 months post surgery	42.5
	M601252	61	60	1	M	0	M	0	DM	1								2001-06-14	RECTAL	2	RECTAL	10	ADENOCA	0	POOR DIFF	2	B	1	NO DOC		5		APR (14/6/2001)	8	no record	0
	M111998	67	65	2	M	0	M	0	DM, HPT, IHD	1	1		1					2003-02-07	RECTOSIGMOID	1	RECTOSIGMOID	9	ADENOCA	0	WELL DIFF	0	B	1	NO DOC		1		APR (23/5/2003)	8	no record	3.4
	M908567	67	65	2	F	1	M	0	NIL									2003-07-11	RECTAL	2	RECTAL	10	ADENOCA	0	MODD DIFF	1	B	1	NO DOC		1		APR (11/7/03)	8	No: Hyperplastic & Adenomatous polyp (Nov 2004)	9.7
	M937314	58	55	2	F	1	M	0	NIL									2004-01-21	COLON	0	TRANSVERSE COLON	4	ADENOCA	0	WELL DIFF	0	B	1	NO RECORD		1		Left hemi (27/2/2004)	3	no record	1.1
	M775165	56	55	3	F	1	M	0	HPT		1							2011-09-12	COLON	0	SIGMOID	7	ADENOCA	0	MOD DIFF	1	B	1	NO DOC		1		AR + RADICAL CYSTECTOMY (30/9/2011)	7	NO	29.7
	N364603	52	50	3	M	0	M	0	NIL									2011-10-07	RECTAL	2	RECTAL	10	ADENOCA	0	MOD DIFF	1	B	1	NEOADJUVANT		4		ULAR WITH COVERING ILEOSTOMY (6/10/2011)	7		0
	N516973	66	65	4	F	1	M	0										2013-06-06	COLON	0		12	MUCINOUS ADENOCA	1	WELL DIFF	0	B	1			8		PRIVATE	14		0
	M752138	63	60	1	M	0	M	0	NIL DURING DX OF CANCER, DS 2017- LIVER CIRRHOSIS(CHILD C), ICB POST MVA, BPSD/DEMENTIA,						NO	NO		2000-06-26	RECTOSIGMOID	1	RECTOSIGMOID	9	ADENOCA	0	WELL DIFF	0	B	1	FILE: 5FU x24	5FU	4		AR (12/7/2000)	7	NO	0
	N142946	51	50	2	M	0	M	0	NIL						NIL	NIL		2007-09-29	RECTAL	2	RECTAL	10	ADENOCA	0	WELL DIFF	0	B	1	ADJ CHEMO- FOLOFOX X6- (CETUXIMAB)		4		AR WITH LIVER RESECTION, RIGHT LOWER LOBE RESECTION	7	NO (PRIMARY WITH LUNG AND LIVER METS)	0
	M687610	52	50	1	F	1	M	0	CHOLELITHIASIS									1999// 5/10/2000( 1st visit)	COLON	0		2	ADENOCA	0	MOD DIFF	1	B	1	ADJ CHEMOTHERAPY		4		RIGHT HEMICOLECTOMY	1	YES (AT RIGHT LUMBAR REGION)	0
	N392294	53	50	3	F	1	M	0	NIL						NIL	NIL		24/5/2012-SBB	RECTAL	2	RECTAL	10	ADENOCA	0	WELL DIFF	0	B	1	REFUSED CCRT		1		LOW AR	7	NO	96.3
	M706400	54	50	3	M	0	M	0										2008	rectal	0	upper rectal	10	ADENOCARCINOMA	0	WELL DIFF	0	B	1	NO ADJ THERAPY		1		AR	7	NO (DX WITH PROSTATE CA 2011)	3.6
	M924361	67	65	3	M	0	I	2	HPT, DM. DYSLIPIDEMIA, RIGHT GINGIVOPALATAL SCC T1N0M0	1	1	1		1				2008-07-17	COLON	0	SIGMOID	7	ADENOCA	0	WELL DIFF	0	B	1		CHEMO COMPLETED	4		SIGMOID COLECTOMY (2008)-- STRICTURE (2008)	5	NO	5.5
	M811697	55	55	1	M	0	M	0										2001	RECTOSIGMOID	1	RECTOSIGMOID	9	ADENOCA	0	POOR DIFF	2	B	1			1		LOW AR	7	NO	0
	N408859	55	55	3	F	1	M	0										2012	RECTAL	2	RECTAL	10	ADENOCA	0	MOD DIFF	1	B	1	NEOADJ RADIOTHERAPY, ADJ CHEMOTHERAPY 6 CYCLES (INCOMPLETE), PALLIATIVE CHEMO		7	Yes	APR	8	NO (DISTANT LUNG METS 2014)	0
	N408859	55	55	3	F	1	M	0	DM,HPT, DYSLIPIDEMIA, GASTRITIS	1	1	1						2012	RECTAL	2	RECTAL	10	ADENOCA	0	MOD DIFF	1	B2	1	NEOADJ, CCRT, ADJ CHEMO-FOLFOX X8 (STOPPED DT NYHA 3); 2ND LINE CHEMO-FOLFIRI		7		APR; THEN LUNG METASTECTOMY	8	NO (LUNG METS 2014)	0
	N504198	56	55	3	F	1	M	0	not fit									2012 (*27/2/2013)	COLON	0	DESCENDING COLON	6	ADENOCA	0	WELL DIFF	0	B2	1	ADJ CHEMO 2013- DG X12, LIVER & PERITONEAL METS- FOLFOX X12, 2ND LINE CHEMO 2014- FOLFIRI X3 (BUT WORSEN ASCITES)		4		LEFT HEMICOLECTOMY	3	NO (LIVER METS)	0
	N506209	60	60	3	F	1	M	0	DM, HPT, CKD, ASTHMA	1	1				FATHER	SISTER (CERVICAL)		23/4/2012- OP	RECTOSIGMOID	1	RECTOSIGMOID	9	ADENOCA	0	MOD DIFF	1	B-INITIALLY	1	CHEMO- LIVER METS FOLFOX THEN LIVER RESECT; INCREASE LIVER & LUNG METS FOLFIRI X8 (CANT TOLERATE WELL- DIARRHOEA, MYELOSUPPRESSION); HOSPICE, NO RT		4	yes	SIGMOID COLECTOMY + LIVER RESECTION LATER	5	NO (PRIMARY THEN METS TO LIVER THEN LUNGS WITH DZ PROGRESSION)	0
	M911198	60	60	3	M	0	M	0	LOCALLY ADV PROSTATE CA (COMPLETED CHEMO), HPT, DM	1	1			1				2008 (*20/1/2009)	COLON	0	CAECUM	0	ADENOCA	0	MOD DIFF	1	B2	1	CHEMO DE GRAMMONT'S REGIME		4		RIGHT HEMICOLECTOMY (IN PUTRAJAYA)	1	NO	0
	N400108	62	60	3	M	0	M	0	y									2012-07-11	RECTOSIGMOID	1	RECTOSIGMOID	9	ADENOCA	0	MOD DIFF	1	B	1	FAILED MULTIPLE LEVEL CHEMOTHERAPY		4		AR	7	NO	10.7
	N278352	62	60	3	F	1	M	0	HPT, BLADDER TUMOUR (B-CELL LYMPHOMA), CHOLELITHIASIS, APPENDICLOLITH, BILATERAL LL DVT, RIGHT PULM ARTERY EMBOLISM		1			1				21/12/2009 (SBB)	COLON	0	HEPATIC FLEXURE	3	MUCINOUS ADENO CA	1	MODD DIFF	1	B	1	NOT ON CHEMO/RADIO POST OP (COUNSELLED FOR CHEMO BUT REFUSED DT FINANCIAL CONSTRAINTS)		1		RIGHT HEMICOLECTOMY	1	NO	16
	M366498	64	60	3	M	0	M	0	NIL									8/2/2012 (SBB)	COLON	0	HEPATIC FLEXURE	3	ADENOCA	0	MOD DIFF	1	B	1	NIL		1		EXTENDED RIGHT HEMICOLECTOMY	2	NO	0
	M816333	66	65	3	F	1	M	0										2011-08-24	COLON	0	SIGMOID	7	ADENOCA	0	WELL DIFF	0	B	1	NOT ON CHEMO		1		SIGMOID COLECTOMY	5	YES 2X (1ST POLYP DISTAL TO ANASTOMOTIC SITE 1/12 POST OP IN 2011; 2ND 2CM DISTAL TO ANASTOMOTIC SITE IN 2014 WITH BILATERAL LUNG N MEDIASTINAL NODES METS)	8.3
	N376788	69	65	3	M	0	M	0	N									2012-05-15	RECTAL	2	RECTAL	10	ADENOCA	0	MOD DIFF	1	B	1	NEOADJ CHEMO		5		AR	7	NO	6
	N326759	65	65	4	M	0	M	0	DM, HPT, IHD, ESRF ON REGULAR HD	1	1							2013-08-07	COLON	0	HEPATIC FLEXURE	3	ADENOCA	0	WELL DIFF	0	B	1	NO	NIL	1		RIGHT HEMI (7/8/13)	1	NO	430
	N229255	53	50	3	M	0	M	0	DM, BA, BPH, BLADDER STONE, BRADYCARDIA (BIGEMINY)	1								13/1/2008-CT	COLON	0	SIGMOID	7	ADENOCA	0	MODD DIFF	1	B	1	ADJ CHEMO X30		4		AR (IN PRIVATE?)	7	NO	0
	N555444	68	65	4	M	0	M	0	DM, HPT, DYSLIPIDEMIA	1	1	1						2014-06-12	RECTOSIGMOID	1	RECTOSIGMOID	9	ADENOCA	0	MOD DIFF	1	B	1			1		AR	7	NO	1
	N570530	69	65	4	M	0	M	0	DM, HPT	1	1							2014-10-08	RECTOSIGMOID	1	RECTOSIGMOID	9	ADENOCA	0	MOD DIFF	1	B	1			1		AR	7	NO	26.3
	N375888	70	70	3	M	0	M	0	BPH						younger bro and mother had colon cancer	NO		27/12/2011-SBB	COLON	0	CAECAL	0	ADENOCA	0	MOD DIFF	1	B	1	INITIALLY NOT FOR CHEMO AND RADIO, 2011 POST OP ONLY ON SURVEILLANCE, CHEMO STARTED IN 2O13	FOLFOX	4	Yes	RIGHT HEMI (23/12/11)	1	NO, PERITONEAL METS (2 YEARS POST OP)	9.3
	M705012	72	70	3	M	0	M	0	DM, IHD, DYSLIPIDEMIA, GASTRITIS, AAA (stable infrarenal AAA)	1		1	1		NO			2008-10-21	COLON	0	SIGMOID	7	ADENOCA	0	WELL DIFF	0	B	1	FILE: NO CHEMO, NO RADIO	NIL CHEMO/RADIO	1		AR + partial cystectomy (23/10/08)-> completion colectomy +ileorectal anstomosis with loop ileostomy (25/12/11)	1	YES: 15/6/2009: Ascending colon polyp (adenoCA, well diff), did completion colectomy in 2011: DEC 2011 (completion colectomy +ileorectal anstomosis with loop ileostomy) COLON: MUCINOUS ADENOCA, DUKE B, T3N0Mx	3.6
	N133741	71	70	3	M	0	M	0	HPT, CVA									2011-05-30	RECTAL	2	RECTAL	10	ADENOCA	0	WELL DIFF	0	B	1	no	NIL	1		ULAR + TME (27/5/11)--> 5x EXP Lap for anastomotic leak--> passed away after that	7	no	2274
	N361882	78	75	3	M	0	M	0	COPD-LUNG FIBROSIS/CHRONIC SMOKER, FATTY LIVER, INFRARENAL AAA,						NO	CHILD: P/AWAY BRAIN CANCER AT 45YO		2012-03-23	RECTAL	2	RECTAL	10	ADENOCA	0	WELL DIFF	0	B	1	RT, NEOADJUVANT	NIL, ONLY RT	5		APR (23/3/12)	8	NO RECORD	14
	M500436	71	70	3	F	1	M	0	HPT		1				NO	NO		2011 (*24/9/2012)	RECTAL	2	RECTAL	10	ADENOCA	0	WELL DIFF	0	B	1	CCRT DONE IN SELAYANG HOSPITAL	CCRT	7		REFUSED SURGERY	0	NO	0
	N009910	72	70	3	m	0	M	0	CHOLELITHIASIS, MULTIPLE BILATERAL RENAL CYTS, STABLE CYSTIC LIVER LESION						NIL			2010-05-11	COLON	0	DESCENDING COLON	6	ADENOCA	0	WELL DIFF	0	B2	1		NO RT N CHEMO SMALL BENEFIT FOR CHEMO	1		LEFT HEMICOLECTOMY AND PRIMARY ANASTOMOSIS	3	NO (LOW GRADE TUBULAR ADENOMA OF SIGMOID)	0
	M768814	75	75	1	F	1	M	0	no DS/postop									2000-11-10	COLON	0	SIGMOID	7	ADENOCA	0	WELL DIFF	0	B	1		NO DOC	1		sigmoid colon + terminal ileum (Histo 2003)	14	no record	0
	N372576	72	70	3	F	1	M	0	DM, HPT									2011-11-30	COLON	0	CAECAL	0	ADENOCA	0	WELL DIFF	0	B	1		NO DOC	1		EXT RIGHT HEMICOLECTOMY	2		0
	N405909	72	70	3	M	0	M	0	CHRONIC AF 2ND TO IHD, IHD, DM, HPT, CARDIOMYOPATHY						NIL	NIL		3/9/2012-SBB	RECTOSIGMOID	1	RECTOSIGMOID	9	ADENOCA	0	MOD DIFF	1	B	1		NON- TOO HIGH TISK FOR CHEMO, NO RT	1		AR	7	NO (DISEASE PROGRESSION WITH PERITONEAL AND LIVER METS 2015)	205.7
	M656328	73	70	1	m	0	m	0	HPT, IHD						NIL	NIL		118/12/1998	COLON	0	RECTAL	10	ADENO CA	0	POOR DIFF	2	B	1		RT	8		LAR	7		0
	N243627	74	70	3	F	1	M	0	CHOLELITHIASIS									2009-04-30	RECTOSIGMOID	1	RECTOSIGMOID	9	ADENOCA	0	WELL DIFF	0	B	1		NEOADJ RADIO 45GY/ 25#/ 5WEEKS, NO NEOADJ CHEMO DT FRAIL CONDITION	5		ULAR THEN APR FOR RECCURRENCE	7	YES (AT ANASTOMOTIC SITE 2011)	21.1
	N401270	75	75	3	M	0	M	0										8/8/2012-CT BRAIN METS	COLON	0	SIGMOID	7	ADENOCA	0	MOD DIFF	1	B	1		XELODA (CANT TOLERATE)	8			14		0
	N418646	75	75	4	F	1	M	0										2013-02-07	RECTOSIGMOID	1	RECTOSIGMOID	9	ADENO CA	0	MOD DIFF	1	B	1			1		AR	7	?	23
	N388932	77	75	3	M	0	M	0	HPT, AF 2ND TO NSTEMI						NIL	NIL		2012-04-09	COLON	0	SIGMOID	7	ADENOCA	0	MOD DIFF	1	B	1		NO ADJ CHEMO	1		SIGMOID COLECTOMY	5	NO	1.6
	M790000	61	60	3	F	1	M	0										2008-12-19	COLON	0	SIGMOID	7	MUCINOUS ADENOCA	1	WELL DIFF	0	B	1			1		SIGMOID COLECTOMY	5		51
	N513627	69	65	3	F	1	M	0	HPT, DYSLIPIDEMIA		1	1						2012	COLON	0	DESCENDING	6		0	MOD DIFF	1	B	1			8			14		0
	N510350	59	55	4	M	0	M	0										2013-04-18	RECTOSIGMOID	1	RECTOSIGMOID	9	ADENOCA	0	MOD DIFF	1	B	1			1		AR	7		6.5
	N093896	60	60	2	M	0	M	0										2006-12-13	RECTUM	2	RECTUM	10	ADENOCA	0	WELL DIFF	0	B	1		CHEMORADIOTHERAPY COMPLETED	7		DEFUNCTIONING COLOSTOMY + AR	12	PRIMARY WITH LIVER METS	19.9
	N600706	49	45	4	F	1	M	0										3/7/2015-SBB	RECTOSIGMOID	1	RECTOSIGMOID	9	ADENOCA	0	WELL DIFF	0	B	1			1		AR	7		1.3
	M373308	73	70	4	M	0	M	0	HPT, DM, Dyslipidemia, APPENDICCTOMY, HEMORRHOID, SUBDURAL HEMATOMA						no	no	0	2013-06-14	RECTOSIGMOID	1	RECTOSIGMOID	9	Adenoca	0	File: Mod diff	1	B (ypT2 N0 M1a)	1		Recurrent- Short course RT, QUASAR	1		laparoscopic AR (2013)-->recurrence at anastomotic site (2015)--> short course RA (Jan 2016)--> OPEN AR (28/1/16)/ Hartmann--> QUASAr COMPLETED	12	recurrence at rectal stump: 28/1/2016	0
	M633424	58	55	4	M	0	M	0	Morbid obesity BMI 43, inguinal hernia, HPT, gout, dyslipidemia						NO	NO	0	2013-02-14	COLON	0	SIGMOID	7	ADENOCA	0	WELL DIFF	0	B	1		OP AND COMPLETED CHEMO (2013)	4		AR (19/2/2013)	7	NIL	0
Fail mati 9.1	N509558	70	70	4	F	1	M	0	Asthma						NO	NO	0	2013-10-25	RECTAL	2	LOW RECTAL	10	ADENOCA	0	MOD DIF	1	B (T3N0M0)	1		NEOADJ RT (15/8/13), AR (15/10/13)	5		APR (24/1/0/ 2013)	8	nil	0
	N583737	62	60	4	M	0	M	0	IHD							SISTER-Breast CA		10.1.15	RECTAL-mid	2	RECTAL	10	ADENO	0	WELL DIFF	0	D (T2N2M1)	1		CHEMO-FOLFOX ,RADIO DONE, OP	7		AR in private, then did closure of ileostomy in HUKM (9/6/2016)	7	NO	0
	N606471	67	65	4	M	0	M	0	NKMI									2 YEARS AGO IN AMPANG (2013	OVERLAPPING COLON	4	RECTAL (2013), DESCENDING (2016)	8	ADENOCA	0	MOD DIFF	1	B	1		CHEMO	1		APR (16/6/2016)	8	NO	0
	N629602	75	75	4	M	0	M	0										2016-03-09	RECTAL	2	RECTAL	10	adenoca	0	MOD DIFF	1	B	1		LONG COURSE CCRT (2016)	7		AR (14/7/2016)	7	YES, RECURRENT ANAL TUMOR (29/12/17)	0
	M644843	73	70	4	M	0	M	0	BPH, BILATERAL HERNIA (REPAIRED), PTB						no	no	0	2016-04-15	COLON	0	SIGMOID	7	ADENOCA	0	WELL DIFF	0	B (T3N0M0)	1		surgery, no chemo	1		sigmoidectomy for IO (April 2016), post reversal of colostomy (20/7/2016)	5	no	0
	M772507	56	55	3	M	0	I	2										2009	RECTUM	2	RECTUM	10	ADENOCA	0	WELL DIFF	0	B	1			1		AR	7	NO DOC	0
	N637571	67	65	4	F	1	M	0	DM, HYPERTHYROIDISM, LEFT URETERIC STONE						no	no	0	2016-03-01	synchrnous	4	Descending colon, sigmoid, rectum	8	adenoca	0	well diff	0	B (ypT4b N0 Mx)	1		Adj FOLFOX x7 and DeGrammot x5 (completed March 2017)	4		AR,colostomy (21/7/16)	7	no	0
	N107260	69	65	4	M	0	M	0										2016-07-25	COLON	0	SIGMOID	7	adenoca	0	mod diff	1	B	1		no chemo data	8		sigmoid colectomy (5/8/2016)	5		0
	N561028	60	60	4	M	0	M	0	DM, NSTEMI									2015-01-14	rectal	2	rectal-mid	9	adenoca	0	well diff	0	B	1		no chemo	1		hartman's	6		0
	N648443	46	45	4	M	0	M	0										2016-10-07	RECTOSIGMOID	1	RECTOSIGMOID	9	adenoca	0	mod diff	1	B	1			1		hartman's	6		0
	N652335	50	50	4	M	0	M	0										2016-11-04	RECTOSIGMOID	1	RECTOSIGMOID	9	ADENOCA	0	WELL DIFF	0	B	1		adj chemo x12	4		AR (2016)	7	YES	0
	M622769	72	70	2	F	1	M	0	DM, HPT, DYSLIPIDEMIA									2004-09-08	COLON	0	ASCENDING COLON	2	ADENOCA	0	WELL	0	B	1			1		TOTAL COLECTOMY, HEMICOLECTOMY? (24/11/16)	10		0
	N539583	73	70	4	M	0	M	0	PACEMAKER, DM, HPT									NOV 2013//3/1/14 (SBB)	RECTOSIGMOID	1	RECTOSIGMOID	9	ADENOCA	0	WELL DIFF	0	B	1		LAR	1		LAR (3/1/14)	7	NO RECORD	2.5
	N282789	57	55	3	F	1	M	0	MORTON NEUROMA, HPT, GASTRITIS									2010-01-18	COLON	0	TRANSVERSE	4	MUCINOUS	1	MUCINOUS	4	B	1		NO CHEMO, ONLY SURGERY	1		RIGHT HEMI (28/1/2010)	1	NO- CT 2017	0
	N586423	67	65	4	M	0	M	0	DM, HPT									2015-03-02	OVERLAPPING COLON	4	CAECUM AND ACSENDING COLON	8	adenoca	0	POORLY DIFF	2	b	1		chemo done	7		Right Hemi (5/3/2015)	1		0
	N624827	57	55	4	M	0	M	0	DM, HPT, Dyslipidemia									2016-01-27	RECTAL	2	RECTAL	10	adenoca	0	mod diff	1	B	1		neoad CCRT	7		Pelvic exenteration and ileal conduit for anorectal CA	13	NO	0
	M919035	67	65	4	M	0	M	0										2014	rectosigmoid	1	RECTOSIGMOID	9		7	No data	4	B	1			1		AR ( PRIVATE- 2014)	7	NO	0
	N624485	42	40	4	F	1	M	0										2016-01-27	RECTOSIGMOID	1	RECTOSIGMOID	9	ADENOCA	0	RESIDUAL ADENOCA -POST CHEMO CHANGES	4	B2	1		CHEMO	4		COLOSTOMY, AR WITH ILEOSTOMY AND LIVER SEGMENTATOMY (6/1/17)	7		0
	N574580	58	55	4	F	1	M	0	MULTIPLE POLYPOSIS					1				21/11/2014 (SBB)	COLON	0	SIGMOID	7	ADENOCA	0	MOD DIFF	1	B	1		CHEMO	4		TOTAL COLECTOMY-MULTIPLE POLYPS (21/11/14)	10	NO	0
	N640570	62	60	4	M	0	M	0	HPT, DYSLIPIDEMIA									2016-07-27	COLON	0	DESCENDING COLON	6	ADENOCA	0	WELL DIFF	0	B	1		NO CHEMO	1		LEFT HEMI (25/8/16)	3	NO	3.3
	N107117 P	51	50	4	M	0	M	0										2014-10-24	COLON	0	CAECAL	0	ADENOCA	0	MUCINOUS	4	B	1		NO ADJ CHEMO, NO NEED	1		RIGHT HEMI (24/10/2014)	1	NO	1.5
	M837842	65	65	4	M	0	M	0										2015-02-16	RECTOSIGMOID	1	RECTOSIGMOID	9	ADENO	0	MOD DIFF	1	B (pT3N1Mx)	1		ADJ CHEMO	4		LAP AR (2015)	7	NO	0
	N602211	48	45	4	M	0	M	0										2015-07-09	COLON	0	SIGMOID	7	ADENO	0	WELL DIFF	0	B (PT3N0Mx)	1			1		SIGMOID COLECTOMY (9/7/2015)	5	NO	7.9
	N641976	59	55	4	M	0	M	0	BPH, TURP DONE									2016-08-04	RECTUM	2	UPPER RECTUM	10	ADENOCA	0	WELL DIFF	0	B (pT2N0Mx)	1		NO CHEMO	1		AR (4/8/2016)	7	NO	0
	M885375	43	40	4	M	0	M	0	DM									2015-05-06	RECTAL	2	LOW RECTAL	10	ADENOCA	0	MOD DIFF	1	B	1			8			14	NIL	0
	N620128	61	60	4	F	1	M	0										2014-06-01	RECTAL	2	RECTAL	10	N/A	7	N/A	4	T3N0M0	1	NO NEO/ADJ CHEMO		1		AR	7	NIL	0
	N415557	79	75	3	M	0	M	0	DM, HPT									2012-11-30	RECTOSIGMOID	1	RECTOSIGMOID	9	ADENOCA	0	MOD DIFF	1	B	1	NO ADJ CHEMO		1		AR	7	NIL	0
	N398061	46	45	3	F	1	M	0										2012-11-09	RECTAL	2	LOW RECTUM	10	ADENOCA	0	MOD DIFF	1	B/C (T3N0MX)	1	NO DOC		1		LAP ULAR	7	NO DOC	0
	N527281	65	65	4	M	0	M	0										2013-10-18	COLON	0	SIGMOID	7	adenoca	0	MOD DIFF	1	B	1			1		SIGMOID COLECTOMY	5		0
	N582519	55	55	4	F	1	M	0										2015-12-18	RECTAL	2	RECTUM	10	adenoca	0	MOD DIFF	1	B	1		Palliative Chemo	4	Yes	APR	8		0
	N659270	67	65	4	M	0	M	0										2017	COLON	0	MIDSIGMOID	7	adenoca	0	WELL DIFF	0	B	1			1		AR	7		0
	N571630	76	75	4	F	1	M	0										2014-09-01	RECTAL	2	MID RECTUM	10	ADENOCA	0		4	B	1	RT		5		LOW AR (PRIVATE)	7		0
	M627389	69	65	4	F	1	M	0										2013-06-28	RECTUM	2	RECTUM	10	ADENOCA	0	WELL DIFF	0	B	1		NEOADJ RT, NO NEOADJ CHEMO	5		APR	8	NO (2015 LUNG METS)	0
	N511242	64	60	4	M	0	M	0										2013-05-14	RECTOSIGMOID	1	RECTOSIGMOID	9	ADENOCA	0	WELL DIFF	0	B	1			1		AR	7		0
	N191268	59	55	3	F	1	M	0	BLADDER ADENOCA									2012	COLON	0	SIGMOID	7	ADENOCA	0	WELL DIFF	0	B	1			1		AR	7		0
	M522181	77	75	2	M	0	M	0										2007-10-26	RECTOSIGMOID	1	RECTOSIGMOID	9	ADENOCA	0	WELL DIFF	0	B	1			1		AR	7	NO	1.6
	N241379	77	75	3	M	0	M	0										2009	RECTOSIGMOID	1	RECTOSIGMOID	9	ADENOCA	0	WELL DIFF	0	B	1			1		AR	7		0
	M619706	64	60	1	M	0	M	0	HPT, IHD									1998	RECTUM	2	MID RECTUM	10	ADENOCA	0	WELL DIFF	0	B	1			1		LAR	7	YES (ANASTOMOTIC SITE)	0
	N205440	77	75	4	M	0	INDIAN	2	DM, HPT, BPH, Hernia									2017	COLON	0	HEPATIC FLEXURE	3	adenoca	0	mod diff	1	B	1		chemo: oral UFT	4		right hemi (June 2017)	1		0
	M918300	66	65	2	M	0	M	0										2003	RECTOSIGMOID	1	RECTOSIGMOID	9	adenoca	0	mod diff	1	b	1		NO	1		AR	7		1
	M447065	56	55	1	m	0	m	0										1999	RECTAL	2	LOW RECTAL	10		7		4	B	1			8			14		0
	M687904	65	65	1	f	1	m	0										1998	no report	5		12		7		4	B	1			8			14		0
	M703253	60	60	1	f	1	m	0										1998	colon	0	hepatic flexure	3	adenoca	0	no report	4	B	1		unknown of chemo	8		right hemi and partial gastrectomy	1		0
	M693686	52	50	1	M	0	M	0										1999	RECTUM	2	UPPER RECTUM	10	ADENOCA	0	WELL DIFF	0	B	1			1		HARTMANN'S	6		0
	M707670	66	65	1	f	1	m	0										1999	no report	5		12		7		4	B	1			8			14	UNKNOWN	0
	M703598	56	55	1	m	0	m	0	DM									1999	no report	5		12		7		4	B	1			8			14	UNKNOWN	0
	M735202	74	70	1	f	1	m	0	HPT									2000	no report	5		12		7		4	B	1			8			14	UNKNOWN	0
	M759944	63	60	1	f	1	m	0										2000	no report	5		4		0		0	B	1			8			14	NO	0
	M742987	62	60	1	f	1	m	0	DM									1999	no report	5		12		7		4	B	1			8			14	UNKNOWN	0
	N672029	72	70	4	F	1	M	0										2017	SYNC COLON & RECTUM	4	SIGMOID & RECTUM	8		0		0	B	1			8			14		0
	N267045	51	50	3	f	1	M	0										2010-07-02	rectal	2	rectal-low	10	adenoca	0	well diff	0	B (T4 N0 Mx)	1		surgery and CCRT x28	7		SIG COLEC	5		0
	N065663	44	40	2	F	1	C	1	NIL							FATHER: NPC		2006	RECTOSIGMOID	1	RECTOSIGMOID	9	ADENOCA	0	WELL DIFF	0	C	2	FILE: 2006: ADJUVANT MAYO/QUASAR x30 (ENDED Jan 2007), NO RT--> SEPT 2012, RECURRENT ADENOCA + BIG PAN INFILTRATING SB, STARTED ON XELOX (10 CYCLES, BUT ONLY COMPLETED 5 CYCLES DUE TO FINANCIAL ISSUE + TOXICITY), --> XELODA x 2 CYCLES [ OXALIPLATIN OMITTED DUE TO TOXICITY ]--> STOP AFTER 2 CYCLES DUE TO FINANCIAL PROB--> AUG 2013, RT GIVEN TO PAN (4Gy, 25#) 2/5-12/6/13, STOP F/UP DUE TO FINANCIAL…	MAYO, XELOX, XELODA, RT	7		ANTERIOR RESECTION + TAHBSO (MAY 2006)	7	NO RECURRENCE (2012-SJMC), BUT PAN METS, ADENOCA (SEPT 2012)	0.9
	M745625	42	40	1	F	1	C	1	HEMORRHOID, IBS									2000-05-03	COLON	0	Descending COLON	6	ADENOCA	0	WELL DIFF	0	C	2		OXA, LENOVOGRASTIM, 5FU	4		LEFT HEMI (17/10/2000)	3	NO RECORD	0
	M709729	43	40	2	F	1	C	1	NIL						NO	NO		2007	COLON	0	SPLEENIC FLEXURE	5	ADENOCA	0	MOD DIFF	1	C	2	NIL, ONCO APPT >3 MONTHS POST OP	NIL	1		SPLEENIC FLEXURE TUMOR RESECTION: LEFT HEMI (25/7/07)	3	FILE: NO	1.5
	M013549	34	30	2	M	0	C	1	DM, HPT, HEP B CARRIER; SOLITARY THYROID NODULE	1	1				NIL			2006-01-05	COLON	0	SIGMOID	7	ADENOCA	0	MOD DIFF	1	C1	2		ADJ CHEMO- 5FU X4; DEGRAMMONT X5; FOLFIRI X12; PT DON’T WANT ANYMORE CHEMO (ON TRADITIONAL MED)	4		LAR	7	NO (PRIMARY WITH LIVER METS, LUNG METS 2008)	49.7
	N388954	37	35	4	M	0	C	1										2012-04-13	COLON	0	SIGMOID	7	ADENOCA	0	WELL DIFF	0	C	2		FOLFOX x10	4		LAPAROSCOPIC AR	7	NO	0
Liyana's data (50-70yo)	N222596	38	35	3	M	0	C	1	INCISIONAL HERNIA						NIL			2008	COLON	0	SPLENIC FLEXURE	5	ADENOCA	0	MOD DIFF	1	C	2		ADJ CHEMO-5FU, FA X30	4		LEFT HEMICOLECTOMY	3	NO (MULTIPLE SESSILE COLONIC POLYP- RECURRENT UP TO 2015)	0
	N534009	41	40	4	M	0	C	1							NIL			Sept 2013 (right Hemi @ Pantai)	COLON	0	CAECUM	0	ADENOCA	0	POOR DIFF	2	C2	2		ADJ CHEMO-FOLFOX X12	4		RIGHT HEMICOLECTOMY @ PANTAI HOSP	1	NO	0
	N295963	43	40	3	m	0	C	1	NKMI						NIL			2010-04-22	COLON	0	CAECUM	0	MUCINOUS ADENOCA WTH SIGNET COMPONENT	6	WELL DIFF	0	C2	2		FAILED CHEMO- ADJ XELOX X4, PALLIATIVE- XELIRI X6 (STILL HAS ABD DSCOMFORT & LOW)	4	Yes	RIGHT HEMICOLECTOMY AND SMALL BOWEL RESECTION	12	NO (PROGRESSING LIVER METS, INTRA ABD, PELVIC NODAL INVOLVEMENT AND NEW INTRALUMINAL MASS IN RIGHT TRANSVERSE COLON AND HEPATIC FLEXURE)	39.4
	N028640	45	45	2	M	0	C	1	HPT		1				NIL			2005-10-03	RECTAL	2	RECTAL	10	ADENOCA	0	WELL DIFF	0	C2	2		ADJ CCRT- ADJ RADIO 45GY/ 25#, ADJ CHEMO- MAYO X6	4		APR	8	NO	13.8
	M994611	30	30	2	F	1	C	1	no DS/postop									2005-01-26	RECTOSIGMOID	1	RECTOSIGMOID	9	ADENOCA	0	WELL DIFF	0	C	2	NEOADJUVANT CT (3 weeks)		7		LEFT HEMI (20/5/2005) + reversal of ileostomy (Oct 2005)	3	NO	54.9
	M762626	34	30	1	M	0	C	1	no DS/postop									2000-09-08	OVERLAPPING COLON	4	CAECUM, ASCENDING, TRANSVERSE COLON	8	ADENOCA	0	WELL DIFF	0	C	2	NO DOC		1		Right hemi (8/9/2000)	1	no record	0
	M797592	33	30	1	M	0	C	1	PSYCHOGENIC PAIN D/O									2001-05-30	RECTOSIGMOID	1	RECTOSIGMOID	9	ADENOCA	0	MOD DIFF	1	C	2	adjuvant chemo in 2001, planned for 2nd chemo		7		Anterior resection (4/7/2001)	7	Recurence based on CT Dec 2003// Nov 2003 reported LN metastatic adenoCA	0
	M828765	49	45	1	F	1	C	1	no DS/postop									2001-12-13	RECTAL	2	RECTAL	10	ADENOCA	0	WELL DIFF	0	C	2	NO DOC		2			14	NO: Biopsy at anastomotic site (no malignancy)-2003	0.8
	M949931	47	45	2	M	0	C	1	NIL									2004-04-09	RECTAL	2	RECTAL	10	ADENOCA	0	WELL DIFF	0	C	2	NO DOC		1		LAR (9/4/04)	7		5.2
	N024082	38	35	2	M	0	C	1	NIL									2005-08-16	COLON	0	TRANSVERSE	4	MUCINOUS ADENOCA	1	WELL DIFF	0	C	2			1		Right hemi (16/8/2005)	1	6/10/2006: ANTERIOR RECTAL MASS: recurrence of well diff adenoca	0
	M873812	36	35	3	M	0	C	1	HPT, DM, HYPERLIPIDEMIA, URETERIC CALCULI, DVT, LUMBAR SPONDYLOSIS	1	1	1			NIL	NIL		2011-01-19	RECTAL	2	RECTAL	10	ADENOCA	0	MOD DIFF	1	C	2	6 CYCLES OF NEOADJUVANT CHEMO, FAILED 2 LINES OF ADJUVANT CHEMO (FOLFOX x6, ) THEN ON WEEKLY CETUXIMAB		4		EMERGENCY LAPAROTOMY AR	7	NO (2012) MULTIPLE DISTANT METS TO LUNGS, LT ADRENAL AND NODES + COLONIC POLYP- LOW GRADE VILLOUS ADENOMA (NO LOCAL RECURRENCE)	55.4
	N503265	44	40	4	F	1	C	1	MENTALLY RETARDED									2013-02-18	COLON	0	SPLENIC FLEXURE	5	ADENOCA	0	WELL DIFF	0	C	2			1		EXT RIGHT HEMICOLECTOMY	2	NO	0
	N601393	45	45	4	F	1	C	1										2015-08-10	RECTOSIGMOID	1	RECTOSIGMOID	9	ADENO	0	WELL DIFF	0	C2	2			1		TOTAL COLECTOMY (10/8/2015)	10	NO	4.5
	N547330	48	45	4	M	0	C	1	HTN/HYPOTHYROID/DYSLIPIDIMEA/IHD									2014-02-27	RECTAL	2	RECTAL	10	ADENOCA	0	MOD DIFF	1	C	2	CHEMO (LIYANA'S DATA	CHEMO AND SURGERY	4		DYSFUNCTIONING TRANSVERSE COLOSTOMY (FEB 2014), APR (JULY 2014)	12		59.7
	N177801	48	45	3	m	0	c	1										2008-02-06	COLON	0	CAECUM	0	ADENOCA	0	WELL DIFF	0	C	2			1		RT HEMICOLECTOMY	1		0
	M046888	54	50	2	M	0	C	1	HPT, BPH		1							2005-01-17	RECTOSIGMOID	1	RECTOSIGMOID	9	ADENOCA	0	WELL DIFF	0	C	2	in 2005 (CT abd report)		7		Anterior resection (14/3/2005)	7	Recurrent liver &spleen mets in March 2007, 2 years post completion chemo, initially good response in 2005	14.7
	N004980	54	50	2	M	0	C	1	FAP					2	YES (2 BROTHERS CA COLON)-PASSED AWAY AT 40YO			2005-04-29	OVERLAPPING COLON	4	CAECUM + ASCENDING COLON	8	ADENOCA	0	WELL DIFF	0	C	2	ADJUVANT CHEMO: WEEKLY 5 FU x 30 -- BUT NO DOC ON STARTING OF CHEMO (FILE)	5 FU	4		SUBTOTAL COLECTOMY (28/4/05)-CAECUM AND TRANSVERSE COLON	9	no record	2.2
	M909458	64	60	2	M	0	C	1	HPT,		1							2003-08-19	COLON	0	DESCENDING COLON	6	ADENOCA	0	WELL DIFF	0	C	2	NO CT/RT		4		Hartman procedure (19/8/2003)	6	NO, BUT LN, LUNG & LIVER METS (CT Sept 2004)	10.8
	M918145	67	65	2	M	0	C	1	HPT		1							2003-09-26	RECTAL	2	RECTAL	10	ADENOCA	0	WELL DIFF	0	C	2	CHEMO 2 TIMES ( FIRST DX AND RECURRENT 2005)	5FU, THEN OXALIPLATIN	4		HARTMANN (2002), ?APR? (26/9/2003)	12	YES, 3 YEARS LATER, CT JUNE 2005: WELL DIFF ADENOCA	10.3
	M890365	83	80	2	M	0	C	1	HPT, Prostate CA		1			1				2003-12-27	COLON	0	HEPATIC FLEXURE	3	ADENOCA	0	WELL DIFF	0	C	2	not for chemo d/t age	NIL	1		Right hemi (27/12/2003)	1	no record	4.8
	M929703	57	55	2	F	1	C	1	UV PROLAPSE ON RING PESSARY (2014)						NO	MOTHER: CERVICAL CANCER/ BRO: LUNG CA/ SISTER: NPC		2004-02-16	COLON	0	SIGMOID	7	ADENOCA	0	POOR DIFF	2	C	2	5FU/FA x 24 CYCLES (2/11/04)	5FU/FA	4		SIGMOID COLECTOMY (30/3/04)	5	NO	0.5
	M746563	65	65	3	F	1	C	1	HPT, DYSLIPIDEMIA		1	1			BROTHER CRC	NO		2011-11-02	COLON	0	HEPATIC FLEXURE	3	MUCINOUS ADENOCA	1	POOR DIFF	2	C	2	ADJUVANT XELODA x6 CYCLES, PALLIATIVE FOLFOX	XELODA (2012), PALLIATIVE FOLFOX (2014)	4	Yes	EXT RIGHT HEMI WITH DEFUNCTIONING DOUBLE BARREL ILEOSTOMY (31/10/2011), XELODA x6. CEA UP, SEGMENTAL LIVER RESECTION (31/12/12). PALLIATIVE FOLFOX	2	OCT 2011-LIVER METS, SUSPECTED SYNCHRONOUS TUMOR RECURRENCE (DEC 2012)	24.9
	N376439	55	55	3	M	0	C	1	NIL									2011-12-30	RECTAL	2	RECTAL	10	ADENOCA	0	MOD DIFF	1	C	2	CCRT, ADJUVANT CHEMO MAYO 4 CYCLES	MAYO, FOLFOX	7	Yes	ANTERIOR RESECTION (30/12/11)	7	YES (5 YEARS POST AR) 21/9/16: FUNGATING MASS AT ANASTOMOTIC SITE WITH CONTACT BLEEDING= RECURRENT ADENOCA(DUKE C), CT TAP 28/9/16) : METS// RECURRENT RECTAL CANCER WITH IO, STENDING DONE 30/5/17, ANOTHER IO IN JUNE 2017, TRANSVERSE COLOSTOMY DONE	0
	N338005	68	65	3	M	0	C	1	DM, HPT, PARKINSONISM DX	1	1				NO			2011-03-03	COLON	0	SIGMOID	7	ADENOCA	0	WELL DIFF	0	C	2	File (5/7/11): Pt refused adj chemo	NIL CHEMO/RADIO	1		LAPAROSCOPIC SIGMOID COLECTOMY(3/3/11)	5	NO	1
	M620742	29	25	1	m	0	I	2	NKMI						NO	NO	0	1998-03-04	RECTUM	2	RECTUM	10	FILE:SIGNET RING CA	2	FILE: MUCISNOUS ADENOCA	4	C	2		PRE OP RT, CHEMO 5FU x2	7		LOW AR WITH COVERING ILEOSTOMY (21/5/98)// LAR WAS DONE INSTEAD OF APR AS HE WAS A YOUNG MAN, RECURRENT WITH URO OBSTRUCTION: LAPAROTOMY, ADEISONOLYSIS WITH TRANSVERSE LOOPP COLOSTOMY DONE (19/4/99)	7	YES- 6/4/99	14.6
	M926112	60	60	3	F	1	C	1	HPT, HYPERCHOLESTEROLEMIA, UV PROLAPSE (op in Sept 2007)		1	1			MOTHER: BREAST CA// SISTER: COLON CA	? Lynch		2010-04-12	COLON	0	SIGMOID	7	ADENOCA	0	WELL DIFF	0	C	2	File: completed 30 cycles weekly 5FU, tolerated well	5FU	4		SIGMOID COLECTOMY (26/4/2010)	5	NO	0
>70 yo	N291120	56	55	3	F	1	C	1	FAP (2010)					2				2010-03-24	RECTOSIGMOID	1	RECTOSIGMOID	9	ADENOCA	0	MOD DIFF	1	C	2	SURGERY--> 5FU x2-->CCRT (45Gy/25#)--> FOLFOX x1 CYCLE	5FU, FOLFOX	7		PANPROCTOCOLECTOMY FOR FAP & RECTAL CA (29/4/2010)--> REVERSAL OF ILEOSTOMY IN 17/6/2010	11	NO REPORT	1.4
	N256235	67	65	3	M	0	C	1	ASTHMA,									2009-08-24	RECTOSIGMOID	1	RECTOSIGMOID	9	ADENOCA	0	WELL DIFF	0	C	2	MAYO	MAYO	4		AR (29/11/09)	7	NO	1.6
	N077391	52	50	2	F	1	C	1	NIL									2006-08-24	RECTOSIGMOID	1	RECTOSIGMOID	9	ADENOCA	0	WELL DIFF	0	C	2	BRACYTHERAPY (DEC 2006) + DeGRAMONT x10 CYCLE (2007)	DEGRAMOT	4		AR (24/8/2006)	7	NO	78.2
	N127526	67	65	2	M	0	C	1	HPT, DYSLIPIDEMIA,		1	1						2007-06-25	RECTOSIGMOID	1	RECTOSIGMOID	9	ADENOCA	0	WELL DIFF	0	C	2	CHEMO (2007), RT		4		HARTMAN (25/6/2007)	6	NO	0
	N065074	67	65	4	M	0	C	1	HPT, CVA		1							2013-07-08	RECTOSIGMOID	1	RECTOSIGMOID	9	MUCINOUS ADENOCA	1	MOD DIFF	1	C	2	no chemo-mets rectosigmoid CA, under palliative	NIL	1	Yes	EXP LAP WITH HARTMANN PROCEDURE (6/7/2013)-NOT FOR REVERSAL BY COLO TEAM	6	NO	0
	N513640	52	50	4	M	0	C	1	NIL									2013-07-17	COLON	0	sigmoid	7	ADENOCA	0	MOD DIFF	1	C	2	CCRT WITH MAYO x5-->FOLFOX FOR x5 CYCLES, THEN LUNG METS--> CHANGED TO FOLFORI x12 CYCLES--> DOING WELL ECOG 0 TILL NOW (AUG 2017)	MAYO, FOLFOX, FOLFIRI	4		AR (2/8/13)	7	NO- CT 15/11/08	3.3
	N141826	53	50	2	F	1	C	1	HYSTERECTOMY FOR FIBROID						NIL			2007	RECTAL	2	RECTAL	10	ADENOCA	0	WELL DIFF	0	C2	2	ADJ CCRT- CHEMO- 5FU, FA X6, RT 45GY/ 25# FOR 5/52		1		LAR	7	NO	0
	N504137	54	50	4	F	1	C	1	ENDOMETRIAL CA					1	BROTHER COLON CA, FATHER STOMACH CA, SISTERS CEVICAL CA	? Lynch		2013-02-25	RECTOSIGMOID	1	RECTOSIGMOID	9	ADENOCA	0	WELL DIFF	0	C1	2	ADJ CHEMO-FOLFOX (5FU, FA, OXALIPLATIN) X12		1		LAP SIGMOID COLECTOMY	12	NO (LUNG NODULES)	0.8
	N404808	55	55	3	M	0	C	1	HPT, APPENDICITIS		1				NIL			2012-08-15	RECTAL	2	RECTAL	10	ADENOCA	0	MOD DIFF	1	C	2	NEO ADJUVANT CHEMOX2 MAYO, NEOADJ RADIO (CCRT)X1; ADJ QUASAR X20		4		ULTRA LOW AR + COVERING ILEOSTOMY	7	NO	5.5
	M648545	55	55	1	M	0	C	1	HPT, HEMORRHOIDS X10YRS		1				NIL			1998	RECTOSIGMOID	1	RECTOSIGMOID	9	ADENOCA	0	WELL DIFF	0	C	2	NEOADJ RT X1/52, ADJ CHEMO- 5FU, FA X24		1		LOW AR	7	NO	0
	N299903	57	55	3	M	0	C	1	CHOLELITHIASIS, LIVER CYST						NO DOC			2010-05-19	RECTOSIGMOID	1	RECTOSIGMOID	9	MUCINOUS ADENOCA	1	NO DOC ? MOD TO POORLY DIFF	1	C	2	ADJ CHEMO- DE GRAMONT X30; ASCOLT TRIAL COMPLETED		1		EMERGENCY LAPAROSCOPIC LOW AR	7	NO	21.3
	N344746	59	55	3	M	0	C	1	FATTY LIVER, BILATERAL CORTICAL RENAL CYSTS, MNG						SISTER COLON CA, FATHER LUNG CA			2011	COLON	0	HEPATIC FLEXURE	3	ADENOCA	0	MOD DIFF	1	C	2	ADJ CHEMO- XELOX (XELODA(CAPECITABIN) + OXALIPLATIN) X8, NO RT		4		EXT RIGHT HEMICOLECTOMY	2	NO	0
	M820127	60	60	2	M	0	C	1	CERVICAL SPONDYLOSIS						NIL			2007-09-10	RECTAL	2	RECTAL	10	ADENOCA	0	MOD DIFF	1	C	2	PLANNED FOR CHEMO N RADIO BUT DEFAULTED		1		LAP WITH HARTMANN	6	YES (2009) (TUMOR AT STOMA SITE BUT NO EVIDENCE OF MALIGNANCY)	0
	N165374	60	60	2	m	0	c	1	HPT, FATTY LIVER		1				NIL			2007-10-17	COLON	0	SIGMOID	7	ADENOCA	0	WELL DIFF	0	C	2	ADJ CHEMO-MAYO X6		1		HARTMANN'S PROCEDURE THEN ULAR FOR RECURRENCE	12	YES (RECURRENT RECTAL ADENOCARCINOMA IN 2008)	15.8
	M645881	61	60	3	F	1	C	1	HPT, DYSLIPIDEMIA, NASAL POLYPECTOMY, CTS, HYSTERECTOMY, LEFT KNEE OA (TKR DONE)	1	1	1	1		NIL			2013	RECTOSIGMOID	1	RECTOSIGMOID	9	MUCINOUS ADENOCA	1	MODD DIFF	1	C	2	ADJ CHEMO-MAYO X1 (DEFAULTED CHEMO DT VOMITING)		4		AR+ APPENDICECTOMY	7	NO	1.1
	N515797	62	60	3	M	0	C	1							NIL			2013-06-05	RECTAL	2	RECTAL	10	ADENOCA	0	WELL DIFF	0	C	2	NEOADJ CCRT WITH MAYO; ADJ FOLFOX X6 THEN CHANGED TO DEGRAMMONT'S (DT COST ISSUE)		1		LOW AR	7	NO	1.4
	M756043	63	60	3	F	1	C	1	LEIOMYOMATA (FIBROID), MULTIPLE LIVER CYSTS						NIL			2010-12-14	COLON	0	ASCENDING COLON	2	ADENOCA	0	MOD DIFF	1	C1	2	ADJ CHEMO- QUASAR (5FU, FA) X30		1		EXT RIGHT HEMICOLECTOMY WITH SPLENECTOMY	2	NO (PRIMARY METS TO SPLEEN AND PERITONEUM)	12.3
	N195050	63	60	3	M	0	C	1	HPT, IHD, ADENOCA OF PROSTATE (COMPLETED RADIO)		1	1			MOTHER ENDOMETRIAL CA			2009-01-29	COLON	0	HEPATIC FLEXURE	3	ADENOCA	0	WELL DIFF	0	C	2	ADJ CHEMO- QUASAR		4		EXTENDED RIGHT HEMICOLECTOMY	2	NO	0
	N237400	64	60	4	M	0	C	1	DM, HPT, HIATUS HERNIA	1	1				FATHER COLON CA			2013-12-23	COLON	0	HEPATIC FLEXURE	3	ADENO CA	0	MODD DIFF	1	C	2	ADJ CHEMO-FOLFOX X 12		4		LAPAROSCOPIC EXT RIGHT HEMICOLECTOMY	2	NO (PRIMARY WITH MESENTERIC AND ABDOMINAL NODAL METS)	18.4
	N127526	64	60	2	M	0	C	1	ADRENAL MYELOLIPOMA, LIVER CYTS						NIL			2007-06-25	COLON	0	RECTOSIGMOID	9	ADENOCA	0	WELL DIFF	0	C	2	ADJ CCRT- CHEMO- MAYO (5FU, FA) & ADJ RADIO; ADJ CHEMO-5FU+FA X27 WKS		1		HARTMANN'S	6	NO	0
	N359790	66	65	3	m	0	C	1	DM, MULTIPLE RENAL CORTICAL CYTS, LIVER CYST	1					NIL			2011-08-22	RECTAL	2	RECTAL	10	ADENOCA	0	WELL DIFF	0	C	2	ADJ CHEMO-FOLFOX X3, CCRT-MAYO (5FU+FA) + RADIO 45GY/ 25#, ADJ CHEMO-FOLFOX X6		7		LAR	7	NO	89.7
	M638189	66	65	2	M	0	C	1	BPH						NIL			2005-04-12	RECTOSIGMOID	1	RECTOSIGMOID	9	ADENOCA	0	WELL DIFF	0	C2	2	PALLIATIVE CHEMO- FOLFOX X7 COMPLETED		4	Yes	LAR	7	YES (; DIVERTICULAR DZ, LOW GRADE TUBULAR ADENOMA OF RECTUM 2008)	33.4
	N309857	66	65	3	F	1	C	1	NKMI						NIL			2010-08-23	RECTOSIGMOID	1	RECTOSIGMOID	9	ADENOCA	0	MOD DIFF	1	C	2	ADJ CHEMO- FOLFOX X6, CCRT, FOLFOX X6		7		LAPAROSCOPIC LAR	7	NO (LUNG AND BONE METS)	1.2
	N319037	69	65	3	F	1	C	1	FATTY LIVER, CHOLELITHIASIS						NIL			2011	COLON	0	DESCENDING COLON	6	MUCINOUS ADENOCA	1	MODD DIFF	1	C	2	ADJ CHEMO- QUASAR/ BOLUS (5FU,FA) X30, PALLIATIVE CHEMO- FOLFOX (FA, 5FU, OXALIPLATIN) X12 (THEN ? CHEMO PORT PROB)		4	Yes	LEFT HEMICOLECTOMY IN PRIVATE CENTRE	3	NO (COLONIC POLYPS (RECTAL)); NODAL/PERITONEAL METS	0
	M939763	64	60	2	F	1	C	1	HPT,		1							2004-11-27	COLON	0	CAECUM	0	ADENOCA	0	WELL DIFF	0	C	2	CHEMO		7		RIGHT HEMICOLECTOMY (11/12/2004)	1	POSSIBLE RECUR, OR METACHRONOUS DUODENAL CA (SEPT 2006)	12.5
	M998241	61	60	2	F	1	C	1	DM, HPT, PD,	1	1							2005-02-24	COLON	0	SIGMOID	7	ADENOCA	0	WELL DIFF	0	C	2	NO CHEMO/RADIO		1		Anterior resection (14/4/05), no chemo/rt	7	no record	3.8
	M821690	66	65	2	M	0	C	1	DM, HPT	1	1							2005-06-09	COLON	0	SIGMOID	7	ADENOCA	0	WELL DIFF	0	C	2	CT		7		Sigmoid Colectomy (2005), Hartman procedure (2005)	12	NO	14.4
	M777352	59	55	1	F	1	C	1	DM, HPT, CCF, CKD, CORRECTIVE SURGERY FOR HEART DX (? VSD), HX OF IO	1	1		1					2001-05-30	RECTOSIGMOID	1	RECTOSIGMOID	9	ADENOCA	0	WELL DIFF	0	C	2	CHEMO		1		Anterior resection (27/6/2001)	7	no record	0
	M867289	56	55	2	F	1	C	1	NIL									2003-07-16	RECTAL	2	RECTAL	10	ADENOCA	0	MOD DIFF	1	C	2	8 CYCLES OF CHEMO		4		Anterior Resection (4/8/2003)	7	NO, BUT LIVER METS (Jan 2004)	38.7
	M907935	53	50	2	M	0	C	1	HPT		1							2003-06-12	RECTAL	2	RECTAL	10	ADENOCA	0	MOD DIFF	1	D	2	CHEMO ( 8x COMPLETED ON 24/9/03), LATER 6x	IRINOTECAN, CALCIUM LV	7			14	NO REPORT	78
	M925751	61	60	2	F	1	C	1	HPT		1							2003-12-15	COLON	0	SIGMOID	7	ADENOCA	0	POOR DIFF	2	C	2	NO RECORD		8			14		184
	N358584	67	65	3	M	0	C	1	HTN, DYSLIPIDEMIA, CATARACT, INGUINAL HERNIA, HEMORRHOID		1	1						2011-08-10	COLON	0	TRANSVERSE COLON	4	ADENOCA	0	WELL DIFF	0	C	2	NO RECORD		4		RIGHT TRANSVERSE COLOSTOMY (AUG 2011)	13	NO	0
	N337689	57	55	3	M	0	C	1	NIL									2011-07-11	RECTAL	2	RECTAL	10	ADENOCA	0	WELL DIFF	0	C	2	ADJUVANT CHEMORADIO		7		DEFUNCTIONING SIGMOID COLOSTOMY (13/7/11)--> HARTMANN'S DONE AT KPJ JOHOR	12	NO	2.1
	N357764	62	60	3	F	1	C	1	JAN 2012: STAGE 4 ADENOCA OF ENDOMETRIUM WITH RECTOSIGMOID INVOLVEMENT AND LIVER METS. ER+					1		ENDO CANCER TOO		2011-08-05	COLON	0		12	ADENOCA	0	POOR DIFF	2	C	2	RT FOR ENDO CANCER (OCT 2011)		1		COLOSTOMY (23/8/11)	13		3.2
	N363986	60	60	3	M	0	C	1	DM ON DIET CONTROL,	1								2011-09-23	COLON	0	CAECUM	0	ADENOCA	0	MOD DIFF	1	C	2	NEOAD CHEMO ( 2 YEARS POST RIGHT HEMI)-LIVER METS		4		RIGHT HEMI (28/9/11)	1		36
	M898527	63	60	3	M	0	C	1	HPT, DYSLIPIDEMIA, DM, ESRF	1	1	1						2011-10-18	COLON	0	ASCENDING COLON	2	MUCINOUS ADENO	1	MOD	1	C	2	NO REPORT		1		RIGHT HEMI (18/10/2011)	1		113
	N370340	63	60	3	M	0	C	1	NIL									2011-11-11	COLON	0	CAECUM	0	ADENOCA	0	MOD DIFF	1	C	2	NO REPORT		8		NO RECORD	14		0
	N370964	60	60	3	M	0	C	1	HPT, DYSLIPIDEMIA, BPH? (XATRAL)		1	1						2011-11-16	COLON	0		12	ADENOCA	0		4	C	2	NO DOC	FOLFOX (DS)	7		LAPAROSCOPIC DEFUNCTIONING COLONOSTOMY (16/11/11)	13		0
>70yo	N100822	68	65	2	F	1	C	1	NIL									2007-01-11	COLON	0		10	ADENOCA	0	MOD DIFF	1	C	2	CHEMO		4		LAR AND ILEOSTOMY (11/1/2007), REVERSAL IN 19/9/2007	7	NO REPORT	0
	N121780	62	60	2	M	0	C	1	HPT		1							2007-06-22	COLON	0	SIGMOID	7	MUCINOUS ADENOCA	1	WELL DIFF	0	C	2			1		SIGMOID COLECTOMY (22/6/2007)	13	NO REPORT	454
	M676911	56	55	1	F	1	C	1										2001-03-18	COLON	0	SIGMOID	7	ADENOCA	0	WELL DIFF	0	C	2			1		LEFT HEMI (18/3/2011)	3	NO	26.1
	N413826	53	50	4	F	1	C	1										2013-04-08	RECTOSIGMOID	1	RECTOSIGMOID	9	ADENOCA	0	MOD DIFF	1	C	2	COMPLETED CHEMO/RADIO 2013		7		HARTMANN'S PROCEDURE	6	YES (PRIMARY WTH LIVER METS; RECURRENCE AT PRIMARY SITE WITH EXTENSIVE LUNG AND NODAL METS 2016)	142.1
	N313961	53	50	3	F	1	C	1	HPT		1							2010// 28/7/2011 (1st visit)	RECTAL	2	RECTAL	10	ADENOCA	0	MOD DIFF	1	C1	2	CHEMORADIOTHERAPY-30 CYCLES OF 5FU		7		LEFT HEMICOLECTOMY AND END COLOSTOMY	3	YES (MULTIPLE RECCURENT RECTAL CA; PRIMARY WITH SOLITARY LUNG METS WITH DZ PROGRESSION TO INFILTRATION TO UTERUS AND PRESACRAL FASCIA + PROGRESSION TO MULTIPLE LUNG METS)	0
	N344370	54	50	3	F	1	C	1	PSY									2011	RECTAL	2	RECTAL	10	ADENOCA	0	WELL DIFF	0	C1	2	CHEMORADIO		7		APR	8	NO	1.2
	M623043	54	50	1	m	0	c	1										1997	COLON	0		12	ADENO CA	0	WELL DIFF	0	C	2			8			14		0
	M962723	56	55	2	m	0	c	1	NKMI						no	no	0	2004	RECTAL	2	RECTAL	10	ADENO CA	0	MODD DIFF	1	C	2	file: 2005 Adj Mayo after RT (post op)	surgery, chemo, radio	7		APR +VAGINA (8 July 2004)	8	NO	2.3
	M618609	57	55	3	F	1	C	1	OVARIAN CA					1				2012-09-03	COLON	0	SIGMOID	7	ADENOCA	0	WELL DIFF	0	C	2	ADJ CHEMO		4		LAP AR	7	NO	2.6
	N194151	58	55	3	M	0	C	1										2012-10-08	RECTAL	2	RECTAL	10	MUCINOUS	1	MODD DIFF	1	C	2	COMPLETED CHEMO		4		AR	7	NO (PRIMARY WITH LIVER AND LUNG METS)	5.9
	N382905	60	60	3	M	0	C	1										2012-03-20	RECTOSIGMOID	1	RECTOSIGMOID	9	ADENOCA	0	MOD DIFF	1	C1	2	COMPLETED CHEMOTHERAPY		4		LEFT HEMICOLECTOMY	3	NO	8
	N385394	60	60	3	F	1	C	1										19/3/2012 (SBB)	COLON	0	CAECAL	0	MUCINOUS ADENO	1	WELL DIFF	0	C	2	DA GRAMMOT 12 CYCLES (2012)		4		RIGHT HEMICOLECTOMY	1	NO (PRIMARY WTH LN & LIVER METS; INCREASING LIVER METS 2012)	7.1
	M615812	60	60	1	m	0	c	1										1998 (NO REQ ON OMS)	COLON	0		12	ADENO CA	0	POOR DIFF	2	C	2			8			14		0
	N515775	60	60	4	M	0	C	1	LEFT LOWER LIMB DVT									2013-06-05	COLON	0	SIGMOID	7	ADENOCA	0	MOD DIFF	1	C	2	CCRT, FOLFOX X12, (NO FRUTHER CHEMO DT LL DVT & NO RT DT SKIN METS), REFERRED TO HOSPICE		7		SIGMOID COLECTOMY WITH SMALL BOWEL RESECTION	12	YES (RECURRENCE AT ANASTOMOTIC SITE AND NODAL AND BONE METS)	1.9
	N083835	61	60	3	M	0	I	2	DM, COPD, OLD PTB, IHD	1			1		FATHER-ORAL CAVITY CANCER			2012-09-10	COLON	0	sigmoid	7	ADENOCA	0	WELL DIFF	0	C	2	FILE: WEEKLY 5FU x30 W, QUASAR ( NO RADIO)	5FU	4		AR (SEPT 2012) + REVERSAL DONE (2013)	7	NO: COLONOSCOPE 20/9/17: DIVERTICULAR DX, NO MUCOSA LESION @ ANASTOMOSIS SITE	16.1
	N503949	61	60	4	M	0	C	1										19/2/2013 (SBB)	COLON	0	ASCENDING COLON	2	ADENO CA	0	WELL DIFF	0	C	2			1		TOTAL COLECTOMY	10	?	0
	N506195	62	60	4	M	0	C	1	HPT, DM	1	1				nil	SISTER HAS LEUKEMIA		2013-03-25	RECTAL	2	RECTAL	10	ADENOCA	0	WELL DIFF	0	C2	2	ADJ CHEMO-FOLFOX X11, NO RADIO		4		EMERGENCY LOW AR	7	NO	3.2
	N098845	62	60	2	M	0	C	1	N									2006 (*22/12/2006)	RECTOSIGMOID	1	RECTOSIGMOID	9	ADENOCA	0	MOD DIFF	1	C	2	INITIALLY DEFAUTED ADJ CHEMO; PALLIATIVE CHEMO		4	Yes	OPEN AR (IN PRIVATE 2006)	7	NO (RECTOSIGMOID CA RESECTED IN 2006, CAECAL AND ASCENDING COLON CA (METACHRONOUS WITH LIVER METS IN 2015)	0
	N376656	52	50	3	F	1	I	2	AML (UNDER TX), NPC (2016), DM, SINUSITIS W NASAL POLYPS, UMBILICAL HERNIA	1				1	NIL			2012-01-03	RECTAL	2	RECTAL	10	ADENOCA	0	WELL DIFF	0	C	2	CCRT-LONG COURSE- CHEMO- MAYO (5FU, FA) + RT 5WKS; ADJ CHEMO- QUASAR X30		4		LOW AR	7	NO	1.6
	N409236	66	65	3	M	0	C	1										24/9/2012 (SBB)	COLON	0	ASCENDING COLON	2	ADENOCA	0	MOD DIFF	1	C	2			1		RIGHT HEMICOLECTOMY	1	NO (PRIMARY WITH EXTENSIVE LIVER METS, SOLITARY LUNG METS & BONE METS)	0
	N295032	66	65	3	m	0	C	1	no									2010-04-14	RECTOSIGMOID	1	RECTOSIGMOID	9	ADENOCA	0	MOD DIFF	1	C1	2	no	palliative	1	Yes	PALLIATIVE AR	7	NO (PRIMARY WITH HEPATIC AND PULMONATY METASTASIS)	2738.2
	M194535	67	65	1	m	0	c	1										1998 (NO REQ ON OMS)	COLON	0		12	ADENO CA	0	WELL DIFF	0	C	2			8			14		0
	M680364	67	65	1	f	1	c	1										1999 (*27/9/2000)	COLON	0		12	ADENO CA	0	WELL DIFF	0	C	2			8			14		14.2
	N168750	68	65	3	F	1	C	1										2010 (*15/12/2010)	COLON	0	HEPATIC FLEXURE	3	ADENOCA	0	MOD DIFF	1	C1	2	COMPLETED CHEMO		4		RIGHT HEMICOLECTOMY (? WHERE)	1	NO (LUNG METS 2014)	0
	M820127	60	60	2	M	0	C	1	NIL (CERVICAL SPONDYLOSIS)									2007-09-10	RECTUM	2	UPPER RECTUM	10	ADENOCA	0	MOD DIFF	1	C	2	NO- NO ONCO F/UP TOO	NIL	1		HARTMAN (10/9/2007) + REVERSAL (2009)	6	NO	0
	N326214	50	50	3	m	0	C	1										2011-02-14	RECTAL	2	RECTUM	10	ADENOCA	0	N/A	4	C	2	PLANNED FOR ADJ CHEMO- FOLFOX BUT FINANCIAL PROBLEM THEN DEFAULTED		0		NO DOC	14	NO DOC	99.8
	N282744	50	50	3	f	1	C	1	U/L BILATERAL OVARIAN TUMOUR WITH LIVER METS					1				2010-01-22	RECTOSIGMOID	1	RECTOSIGMOID	9	ADENOCA	0	N/A	4	C	2	PALLIATIVE CHEMO- FOLFOX X4; THE CHANGED TO FOLFIRI & AVASTIN (AFTER CEA STILL INCREASING) X6; MAINTENANCE CHEMO- DE GRAMMONT'S X3?		4	Yes	LEFT HEMICOLECTOMY AND OMENTECTOMY	3	PRIMARY WITH LIVER METS	292.4
	N513640	52	50	4	M	0	C	1										17/72013	RECTOSIGMOID	1	RECTOSIGMOID	9	ADENOCA	0	MOD DIFF	1	C	2	ADJ CCRT- MAYO'S, ADJ FOLFOX		4		AR	7	NO (PRIMARY WTH LUNG METS)	3.3
	N318784	55	55	4	M	0	C	1	DM, HPT, BPH	1	1							2015-07-13	COLON	0	SIGMOID	7	ADENOCA	0	WELL DIFF	0	C	2	NO DOC		1		SIGMOID COLECTOMY (IO)	13	YES (MULTIPLE POLYPS AT CAECUM, DESCENDING COLON AND RECTUM 2016- DESCENDING TUBULAR ADENOMA, LOW GRADE DYSPLASIA)	0
	N604327	57	55	4	M	0	C	1	HPT, DYSLIPIDEMIA		1	1						2015-08-11	COLON	0	SIGMOID	7	ADENOCA	0	WELL DIFF	0	C	2	ADJ CHEMO- XELOX		4		LEFT HEMICOLECTOMY	3	NO	0
	N522194	58	55	4	F	1	C	1										2013 (*12/9/2013)	RECTAL	2	RECTUM	10	ADENOCA	0	MOD DIFF	1	C	2	ADJ CHEMO- XELOX X8		4		AR (IN PRIVATE HOSP SENTOSA)	7	NO	1
	N401962	59	55	3	M	0	C	1	PROSTATE CA					1				2012 (*27/7/2012)	RECTOSIGMOID	1	RECTOSIGMOID	9	ADENOCA	0	WELL DIFF	0	C	2	NO DOC		1		OP DONE	14	NO DOC	0
	N546531	61	60	4	M	0	C	1	HPT, IHD, DYSLIPIDEMIA, CVA, RENAL CALCULI WITH NO OBSTRUCTION		1	1	1		NIL	NIL		2014-02-17	COLON	0	SIGMOID	7	ADENOCA	0	MOD DIFF	1	C	2	UNFIT FOR CHEMO DUE TO POOR PERFORMANCE STATUS		1		SUBTOTAL COLECTOMY (SIGMOID CA WITH CAECAL PERFORATION)	9	NO	8.6
	N143709	63	60	2	F	1	C	1										2007 (NO REQ FROM OMS)	COLON	0	N/A	12	ADENOCA	0	MOD DIFF	1	C	2	NO DOC		8			14		0
	N557203	65	65	4	F	1	C	1	HPT, DM, DYSLIPIDEMIA, CHOLECYSTECTOMY	1	1	1			NIL	NIL		11/7/2014-SBB	RECTAL	2	RECTUM	10	ADENOCA	0	MOD DIFF	1	C	2	ADJ CHEMO X8	CHEMO AND SURGERY	4		LAPAROSCOPIC AR	7	NO	1.6
	N578978	66	65	4	M	0	C	1	DM	1								2013 (*16/12/2014)	RECTAL	2	RECTUM	10	ADENOCA	0	MOD DIFF	1	C	2			1		AR	7	NO	0
	M833216	70	70	1	F	1	C	1	DM, HPT, DYSLIPIDEMIA	1	1	1			NO	NO		2002-08-21	RECTOSIGMOID	1	RECTOSIGMOID	9	ADENOCA	0	WELL DIFF	0	C	2	MAYO	MAYO	4		Anterior Resection (6/9/2002) + ileostomy	7	NO: CT (Jan 2012)	4.8
	M929451	80	80	2	F	1	C	1	HTN NOT ON MEDS		1				NO	MOTHER: SKIN CA, SISTERS: STOMACH/ESOPHAGEAL CANCER		2003-11-10	RECTAL	2	RECTAL	10	ADENOCA	0	POOR DIFF	2	C	2	ADJ RT ONLY (COMPLETED 19/2/04)	RT	5	Yes	TREPINE COLOSTOMY (4/12/03), THEN EXP LAPAROMTOMY OPEN + CLOSE (3/3/04)	12	NO	0
	N107152	78	75	3	M	0	C	1	DM, HPT, BPH	1	1							11/4/2011-SBB	COLON	0	ASCENDING COLON	2	ADENOCA	0	WELL DIFF	0	C	2	UNLIKELY THERE'S CHEMO- SUPPORTIVE CARE (DS 28/6/2011) - ASCITES 2 MONTHS AFTER SURGERY/ NO ONCO CLINIC APPT	NIL	1		EXTENDED RIGHT HEMI (14 APR 2011)	2	LESS THAN A YEAR	1.8
	N234117	73	70	3	M	0	C	1	DM	1								2011-05-04	COLON	0	SIGMOID	7	ADENOCA	0	MOD DIFF	1	C	2	FOLFOXx3 (4/8/11- 12/9/11), FOLFIRI x10 (26/9/11-12/3/12)	FOLFOX, FOLFIRI	4		HARTMANN'S PROCEDURE (4/5/11)	6	NO -CT MARCH 2012	121
	N281677	75	75	3	M	0	C	1	HPT, BREAST NODULE, ESRF		1				NO	NO		14/1/2010-SBB	RECTAL	2	RECTAL	10	ADENOCA	0	MOD DIFF	1	C	2	JAN 2010: OP--> RT (25# + 3#)- COMPLETED 19/7/2010// DEC 2010: 5FU x7 CYCLES (PLANNED 30x, STOPPED DUE TO CKD), July 2011: PALLIATIVE DEGRAMOT x5--> PALLIATIVE FOLFOX WITH 25% DRx1--> BEST TX CARE	5FU, DEGRAMONT, 5FU	4		ULAR+ TAHBSO (14/1/2010)- FOR MID RECTAL CA	7	NO	13.1
	N240925	71	70	3	M	0	C	1	NIL									14/4/2010-SBB	COLON	0	SIGMOID	7	ADENOCA	0	MOD DIFF	1	C	2	POST HARTMANN= COMPLETED 12x DE GRAMMONT (Nov 2009)// RECURRENT 1 JULY 2010: RT 25# + CONCURRENT MAYO REGIME WEEK 1, 2, 5	DEGRAMMOT // CCRT (MAYO) - RECURRENT	7		HARTMANN'S PROCEDURE (13/4/09)	6	OCT (1/7/2010) (POST CHEMO)// RECURRENT AT RECTUM AND DISTAL SIGMOID STUMP (1/7/2010)// --> CAECAL MASS: ADENOCA (11/10/2010)	0
	M764101	70	70	3	M	0	C	1	BA, PTB, HPT, ASTHMA, IHD		1		1		NO	NO		2010-03-01	RECTOSIGMOID	1	RECTOSIGMOID	9	ADENOCA	0	MOD DIFF	1	C	2	QUASAR x 20 CYCLES	QUASAR	4		HARTMAN PROCEDURE (25/2/10)	6	NO (CT 6/7/2010)	0
	N091505	71	70	3	M	0	C	1	HPT, RENAL CALCULUS, CATARACT, RIGHT INDIRECT INGUINAL HERNIA		1				NIL			3/2/2012-SBB	RECTOSIGMOID	1	RECTOSIGMOID	9	ADENOCA	0	WELL DIFF	0	C	2		ADJ CHEMO-UFT X8 , NO RADIO	4		LAPAROSCOPIC AR	7	NO	5.9
	M704595	72	70	2	f	1	c	1	ACUTE APPENDICITIS, CHOLELITHIASIS						NIL			2003 (*15/8/2003)	RECTAL	2	RECTAL	10	ADENOCA	0	MOD DIFF	1	C2	2		ADJ CHEMO- QUASAR X30	4		AR (OP IN SELAYANG HOSP)	7	NO (POSSIBLE BONE METS 2007)	0
	N380953	75	75	3	M	0	C	1	CKD, INGUINAL HERNIA, GASTRITIS						NIL			2012-02-03	COLON	0	SIGMOID	9	ADENOCA	0	WELL DIFF	0	C	2		ADJ CHEMO-UFT X6	4		HARTMANN'S + END COLOSTOMY+ REVERSAL OF HARTMANN'S	6	NO (METS TO PERITONEUM IN 2015)	0
	M682529	70	70	2	m	0	c	1	HPT, BPH, CHOLELITHIASIS, LIVER CYSTS; T12-L1 MEDULLARY SCHWANNOMA; UROTHELIAL PAPILLOMA		1					MOTHER PANCREATIC CA		2006-04-10	COLON	0	TRANSVERSE	4	ADENOCA	0	WELL_DIFF	0	C2	2		ADJ CHEMO- UFT (TEGAFUR/ URACIL) X6	4		EXT LEFT HEMICOLECTOMY	4	NO (PRIMARY METS TO LIVER)	3
	M960568	70	70	2	F	1	C	1	NIL									17/6/2004-SBB	RECTOSIGMOID	1	RECTOSIGMOID	9	ADENOCA	0	WELL DIFF	0	C	2		NO DOC	1		Emergency Hartman with end colonostomy for obstruted rectosig Ca (Jan 2005), Subtotal colectomy and small bowel resection with ileorecatal anastomosis (Feb 2005)	6	synchronous caecal ca in Jan 2005	6.2
	M738857	85	85	1	F	1	C	1	DM, HPT, AF	1	1							2000-03-18	COLON	0	SIGMOID	7	ADENOCA	0	WELL DIFF	0	C	2		NO DOC	1		Sigmoid colectomy (23/11/2000)	5	no record	3.7
	M809488	82	80	1	F	1	C	1	no DS/postop									1/8/2001-SBB	COLON	0	CAECUM	0	ADENOCA	0	WELL DIFF	0	C	2		NO DOC	1		Right hemi: ileum, cecum, part of colon, appendix (Histo 2001)	1	NO: 2002- Hyperplastic polyp with focal area of low grade dysplasia (Serrated adenoma) At Asending colon	0
	M827523	71	70	1	F	1	C	1	no DS/postop									2001-12-13	RECTAL	2	RECTAL	10	ADENOCA	0	WELL DIFF	0	C	2		NO DOC	8		no record	14	no record	0
	N023210	74	70	3	F	1	C	1										2011-07-27	COLON	0	PROXIMAL TRANSVERSE	4	ADENOCA	0	MOD DIFF	1	C	2		NO DOC	1		RIGHT HEMI (12/8/2011)	1	NO	117.6
	N206800	73	70	3	M	0	C	1	HTN, DYSLIPIDEMIA, OLD CVA WITH RIGHT HEMIPARESIS, RECURRENT STROKE (DEFAULTED ASPIRIN)-2008									2011-08-17	COLON	0	SIGMOID	7	ADENOCA	0	MOD DIFF	1	C	2		NO REPORT	1		HARTMANN'S PROCEDURE DONE ON 16/8/11 FOR OBSTRUTED SIGMOID COLON CA.	6		71.2
	M691344	73	70	3	M	0	C	1	LUNG TB AT 63YO (treated)									2011-08-23	RECTOSIGMOID	1	RECTOSIGMOID	9	ADENOCA	0	WELL DIFF	0	C	2		NO DOC	1		RIGHT TRANSVERSE COLOSTOMY AND SB BYPASS (23/8/11)	13	P/AWAY IN 1 YEAR	8.3
	N351667	77	75	3	F	1	C	1	HPT		1							2011-06-29	RECTAL	2	RECTAL	10	ADENOCA	0	WELL DIFF	0	C	2		NO CHEMO DRUG	1		DEFUNCTIONING COLOSTOMY FOR OBSTRUCTING RECTOSIGMOID CANCER (30/6/11)	13		104
	N020913	74	70	3	F	1	C	1	NIL									2012-03-15	COLON	0	SIGMOID	7	ADENOCA	0	MOD DIFF	1	C	2		NO CHEMO RECORD ON PHARMACY/DS	1		HARTMANN'S PROCEDURE/DEBULKING TUMOR AND END-TO-END ANASTOMOSIS AND END COLOSTOMY (14/3/12)-IO, ADVANCED SIGMOID CANCER	6	NO	0
	M669080	70	70	1	F	1	C	1	DM, HPT, IHD									2002-10-15	COLON	0	ASCENDING COLON	2	ADENOCA	0	WELL DIFF	0	C	2			4		RIGHT HEMI (15/10/2002)	1	NO: CT 2017: TUBULAR ADENOMA, LOW GRADE DYSPLASIA OF SIGMOID COLON	31.4
	N241544	73	70	4	M	0	C	1	DM, IHD									2013-01-03	COLON	0	SIGMOID	7	ADENOCA	0	WELL DIFF	0	C	2		CHEMO	4		SIGMOID COLECTOMY, AR WITH DEFUNCTIONING ILEOSTOMY (2ND SURGERY)	12	YES (2014) RECURRENT TUMOUR AT RECTUM	3.7
	N384000	74	70	3	M	0	C	1	HPT, DYSLIPIDEMIA, BILATERAL INGUINAL HERNIA						NIL	NIL		2012-02-27	RECTAL	2	RECTAL	10	ADENOCA	0	MOD DIFF	1	C	2		ADJ CHEMORADIO (2012)	4		AR	7	NO	1.1
	M309035	76	75	2	F	1	C	1	BA, HPT, OLD ANTERIOR MI						NIL	NIL		2006-10-13	COLON	0	CAECUM	0	ADENOCA	0	WELL DIFF	0	C	2		RT (PALLIATIVE)	5	Yes	RIGHT HEMICOLECTOMY	1	NO (LIVER & NODAL METS 2010)	2.7
	N321937	76	75	3	M	0	C	1	BILATERAL SIMPLE RENAL CYTS, CHOLELITHIASIS, APPPENDICECTOMY						NIL	NIL		2010-10-28	COLON	0	CAECAL	0	ADENOCA	0	WELL DIFF	0	C	2		ADJ CHEMO- QUASAR X30, THEN LEFT HEMICOLECTOMY, XELODA X8, FOLFIRI X12, FOR HOSPICE (Palliative)	4	yes	RIGHT HEMICOLECTOMY @GLENEAGLES, THEN LEFT HEMICOLECTOMY FOR RECURRNCE AT SIGMIOD	12	NO (METACHRONOUS METS TO DESCENDING COLON)	3.4
	N317044	77	75	3	M	0	C	1										2012-07-09	COLON	0	DESCENDING COLON	6	ADENOCA	0	MOD DIFF	1	C	2			1		TOTAL COLECTOMY WITH PRIMARY ILEORECTAL ANASTOMOSIS	10	NO (LUNGS N LIVER METS)	2.7
	M703246	77	75	1	f	1	c	1	PRIMARY LUNG CA WITH LIVER METS; CHOLELITHIASIS									1999 (NO DOC ON OMS)	COLON	0	NO DOC ON OMS	4	ADENO CA	0	WELL DIFF	0	C	2			1		TRANSVERSE COLOSTOMY	13	NO	0
	M616319	77	75	1	f	1	c	1										1998 (NO DOC ON OMS)	COLON	0	NO DOC ON OMS	12	ADENO CA	0	MODD DIFF	1	C	2			8			14		0
	M840224	77	75	3	M	0	C	1	DM, HPT, IHD, BPH, LEFT INGUINAL HERNIA									2010-03-03	COLON	0	SIGMOID	7	ADENOCA	0	WELL DIFF	0	C	2		TCA ONCO	1		AR	7	NO	5.1
	M761778	77	75	4	M	0	C	1	DILATED CARDIOMYOPATHY, AF ON WARFARIN, DYSLIPIDEMIA, BILATERAL SIMPLE RENAL CYSTS						BROTHER STAGE IV	BROTHER GBM?		7/10/2014-SBB	COLON	0	SIGMOID	7	ADENOCA	0	MODD DIFF	1	C2	2		ADJ CHEMO- QUASAR X 19; 1ST LINE PALLIATIVE- FOLFOX (20% DOSE REDUCTION) (COMPLICATED WITH DEALYS DT NEUTROPENIA AND THROMBOCYTOPENIA)	4	Yes	EMERGENCY LEFT SUBTOTAL COLECTOMY WITH DOUBLE BARREL STOMA (SIGMOID CA WITH TERMINAL ILEUM INVOLVEMENT)	9	NO (LIVER METS 2015)	4.3
	N288628	81	80	3	m	0	C	1	BPH									2010-03-08	RECTAL	2	RECTAL	10	ADENOCA	0	WELL DIFF	0	C	2		NEOADJ CCRT	7		STOMA CREATION PERFORMED, NO SURGICAL REMOVAL AS PT PASSED AWAY	13	NO (PRIMARY WITH LOCAL INFILTRATION TO PROSTATE)	3
		41	40	3	m	0	Others	3	NIL						NO	NO		2011	RECTOSIGMOID	1	RECTOSIGMOID	9	adenoca	0	well diff	0	c	2	REFER TO PROGRESSION. AFTER FOLFOX x12, LIVER AND LUNGS METS, OFFERED FOLFIRI, CANNOT AFFORD, DEFAULTED 2012	FOLFOX	4		HARTMANN'S (27/1/11)--> LINEAR SEGMENTAL RESECTION FOR LIVER METS (18/6/11)	6	NO, METS TO LUNGS AND LIVER DESPITE FOLFOX (2012)	0
	M783138	82	80	3	F	1	C	1	HPT, DM, DYSLIPIDEMIA									2012-10-10	COLON	0	SIGMOID	7	ADENOCA	0	MOD DIFF	1	C	2		NIL	1		AR	7	NO	3
	M821178	82	80	4	M	0	C	1	CVA									2014-01-02	RECTOSIGMOID	1	RECTOSIGMOID	9	ADENOCA	0	WELL DIFF	0	C	2			1		TOTAL COLECTOMY	10	N/A (PRIMARY WITH MULTIPLE LIVER METS)	0
	N036239	70	70	3	M	0	C	1										2009-12-30	RECTAL	2	RECTAL	10	ADENOCA	0	MOD DIFF	1	C	2		NEOADJ CHEMO AND RADIO (CA STILL INCREASE IN SIZE WITH REGIONAL NODAL METS)- DEAFAULTED NEODJ TX	7		PLANNED FOR ULAR UNABLE TO PROCEED DUE TO HARD RECTAL TUMOUR DENSELY ADHERE TO SURROUNDING TISSUES; CONVERT TO OPEN	7	NO (ADVANCE RECTAL CA DURING DX AND DISEASE PROGRESSED)	5.7
	N396849	70	70	3	M	0	C	1	HPT, DYSLIPIDEMIA, BENIGN DUODENAL STENOSIS POST BILLROTH II 2014, CKD WITH LEFT COMPLEX RENAL CYST, BPH , MULTIPLE MYELOMA, ALI						NIL	NIL		2012-06-26	RECTUM	2	RECTUM	10	ADENOCA	0	MOD DIFF	1	C	2		NEOADJ RT X5 (RECTAL CA), FOR PALLIATIVE RADIO (MULTIPLE MYELOMA) BUT PASSED AWAY	5	Yes	HARTMANN'S PROCEDURE (KPJ)	6	NO	0
	N142315	70	70	3	F	1	C	1	HPT, BILATERAL KNEE OA (TKR DONE), TB KNEE (ON ANTI TB), LEFT SIMPLE RENAL CYST									2011-12-28	RECTAL	2	RECTAL	10	ADENOCA	0	WELL DIFF	0	C	2		REFERRED TO ONCO TEAM	1		ULAR	7	NO	2.4
	N585251	71	70	4	M	0	C	1										*9/1/2015-CT (SUNWAY)	RECTOSIGMOID	1	RECTOSIGMOID	9	ADENOCA	0	WELL DIFF	0	C	2			1		AR	7		0
	N231581	51	50	3	M	0	C	1										2009-02-13	RECTOSIGMOID	1	RECTOSIGMOID	9	ADENOCA	0	MODD DIFF	1	C	2			1		AR	7	YES (14/12/2009- AT ANASTOMOTIC SITE)	2
	M760453	49	45	3	F	1	C	1										14/2/2009 (CT)	COLON	0	SIGMOID	7	ADENOCA	0	WELL DIFF	0	C	2	NEOADJ CHEMO	CHEMO	4		ANY OP DONE	14	NO DOC	15.8
	N266898	50	50	3	M	0	I	2	DM, MULTIPLE RIGHT SIDED (ASCENDING COLON) DIVERTICULAE						NIL	NIL		15/8/2009 (CT)	COLON	0	SIGMOID	7	ADENOCA	0	WELL DIFF	0	C	2	ADJ CHEMO, NO RT		4		HARTMAN'S 15/8/2009	6	NO	0
	M878090	73	70	4	F	1	C	1										2014-03-20	Colon	0	Mid trasnverse	4	mucinous adenoca	1	not reported	4	C (T3N1CMX)	2		Chemo	1		EXTENDED RIGHT HEMICOLECTOMY	2		0
	M707109	80	80	3	F	1	C	1										2011	COLON	0	SIGMOID	7	adenoca	0	WELL	0	C	2	FOLFOX	FOLFOX	4		ar	7		0
Liyana's data (>70yo) ?	N421916	74	70	3	M	0	C	1	HPT, DYSLIPIDEMIA									2011	RECTAL	2	RECTAL	10		0	WELL DIFF	1	C	2	NEOADJ RT	NEOADJ RT	5			14		0
	N171069	54	50	4	M	0	C	1	DM, HPT									2015-04-22	RECTOSIGMOID	1	RECTOSIGMOID	9	ADENOCA	0	MOD DIFF	1	C	2			8			14		0
	N575590	73	70	4	F	1	C	1										2014-12-08	RECTOSIGMOID	1	RECTOSIGMOID	9	ADENOCA	0	MOD DIFF	1	C	2			1		AR	7		48.8
	N587748	75	75	4	M	0	C	1										2015-07-02	RECTUM	2	RECTUM	10	ADENOCA	0	WELL DIFF	0	C	2		LONG COURSE CCRT	7		AR	7		6.2
	M714260	55	55	4	M	0	C	1										2015-08-24	RECTOSIGMOID	1	RECTOSIGMOID	9	ADENOCA	0	WELL DIFF	0	C	2			1		HARTMANN'S PROCEDURE	6		234.5
	N593379	64	60	4	M	0	C	1										Jan 2015 at gleneagles	RECTAL	2	RECTAL	10	adenoca	0		4	C	2		LONG COURSE CCRT	7		AR (JAN 2015) // APR (7/4/2016)	7	YES-RECUR AT ANASTOMOTIC SITE 19/8/15	0
	N557174	76	75	4	M	0	C	1	BPH- TURP (OCT 2015), left papillary thyroid CA (OP and RAI done)						NO	NO	0	1/8/14 (SBB)	RECTAL-mid	2	Rectal	10	ADENO	0	MOD DIFF	1	C	2		SHORT COURSE RT (5x), AR, THEN REVERSAL, ADJ CHEMO DONE (2017	7		AR ((1/8/14)	7	no	0
	M613484	56	55	4	F	1	C	1	RETINITIS PIGMENTOSA, RHD WITH VALVE REPLACEMENT ON WARFARIN									2016-05-25	COLON	0	sigmoid	7	adenoca	0	mod diff	1	C	2		no chemo	1	yes	sigmoid colectomy (12/8/2016)	5		0
	N349285	40	40	3	F	1	C	1										2011	COLON	0	DESCENDING COLON	6		0		4	C	2		ADJ CHEMO, 10X FOLFOX	4		LEFT HEMI + AR (APRIL 2011)	12	NO	0
	N593556	59	55	4	M	0	C	1										29/4/15 (SBB)	COLON	0	SPLENIX FLEXURE	5	ADENOCA	0	WELL DIFF	0	C	2		CHEMO (QUASAR 30x)	4		LEFT HEMI (29/4/15)	3	NO- CT 2017	0
	N406056	57	55	4	F	1	C	1										22/2/2013 (SBB)	RECTAL	2	RECTUM	10	ADENOCA	0	MOD DIFF	1	C	2		long course chemo 22/12/12 completed	4		laparoscopic ULAR with covering ileostomy and bilateral ureteric stenting (Feb 2013)	7	no	0
	M890855	68	65	2	M	0	C	1	HTN, DYSLIPIDEMIA, LEFT INGUINAL HERNIA/REPAIRED									2007-05-14	RECTAL	2	RECTUM	10	ADEONOCA	0	N/A	4	C	2		NEOAD CHEMO x10, RADIO x25	7		LAPAROSCOPIC ULAR (13/9/2007)	7	NO	0
	M830754	69	65	4	M	0	C	1	HX OF BURST # T9, W									2016-04-13	RECTOSIGMOID	1	RECTOSIGMOID	9	ADENOCA	0	WELL DIFF	0	C	2		NEOAD RT AND ADJ CHEMO	7		ULAR (2016) WITH PERMANANET COLOSTOMY	7	NO	0
	M793498	60	60	4	f	1	c	1	DM, HTN, IHD, hx of tahbso									2016-02-04	RECTAL	2	RECTAL	10	adenoca	0	well diff	0	C1	2		short course RT adj	5		Laparoscopic AR (4/2/16)	7	NO	0
	N568472	54	50	4	F	1	C	1	PARKINSON'S 10YEARS, DEPRESSION 5 YEARS									2015-10-26	COLON	0	DESCENDING COLON	6	ADENOCA	0	WELL DIFF	0	C (pT3N1a Mx)	2			1		LEFT HEMI (Oct 2015)	3	no	0
	M907179	69	65	3	M	0	C	1	DM, HPT, DYSLIPIDEMIA									2011-04-22	RECTAL	2	RECTAL	10	ADENOCA	0	MOD DIFF	1	C	2	ADJ CHEMO COMPLETED	ULAR + CHEMO COMPLETED	4		ULAR	7	NO	1.4
	M442822	59	55	4	F	1	C	1										2015-09-08	RECTOSIGMOID	1	RECTOSIGMOID	9	ADENOCA	0	WELL DIFF	0	C	2	CHEMO		4		LAPAROSCOPIC AR	7	NIL	0
	M667163	69	65	4	M	0	I	2	IHD, DM, HPT	1	1		1					*13//3/2013 (BIOPSY)	COLON	0	DESCENDING COLON	6	ADENOCA	0	WELL DIFF	0	C	2			8		NO OP	14	NO ( PRIMARY WITH LIVER, LUNGS, AND MEDIASTINAL NODES METS)	0
	N206438	80	80	4	M	0	C	1	BRONCHIAL ASTHMA									2016-10-17	COLON	0	SIGMOID	7	ADENO CA	0	MOD DIFF	1	C	2			1		EXPLORATORY LAPAROTOMY & SIGMOID COLECTOMY	5	NIL (MULTIPLE LUNG METS 15/11/2016)	3.7
	M612665	41	40	1	M	0	C	1										1998	COLON	0	DESCENDING	6	ADENO CA	0		4	C	2			1		LEFT HEMICOLECTOMY 1/9/1998	3	NIL	0
	N622772	44	40	4	F	1	C	1	NKMI									2016-01-08	RECTOSIGMOID	1	RECTOSIGMOID	9	ADENO CA	0	MOD DIFF	1	C	2		REFUSED ADJ RX	1		HARTMANN PROCEDURE 8/1/2016	6	NIL (CT)	0
	N620923	60	60	4	M	0	C	1										2015-12-30	COLON	0	SIGMOID	7	ADENOCA	0	WELL DIFF	0	C	2			1		LAP ANTERIOR RESECTION	7	NIL (CT)	3.7
	M977742	61	60	3	M	0	C	1										2009-05-19	RECTOSIGMOID	1	RECTOSIGMOID	9	ADENOCA	0	WELL DIFF	0	B	2			1		AR	7	NIL	2.5
	N009960	66	65	3	F	1	C	1	DM, HPT, CKD STAGE III, NSTEMI 2NDARY TO ANEMIA & ASA									2012-11-12	RECTOSIGMOID	1	RECTOSIGMOID	9	ADENOCA	0	MOD DIFF	1	C	2	PALLIATIVE CHEMO	AR + PALLIATIVE CHEMO	4	Yes	AR	7	NO DOC (PRIMARY WITH LIVER METS)	10
	N417138	55	55	3	M	0	C	1										2012-12-04	RECTOSIGMOID	1	RECTOSIGMOID	9	ADENOCA	0	MOD DIFF	1	C	2	CHEMO (PALLIATIVE)- FOLFIRI X12 (COPMLETED + CETUZIMAB, CURRENTLY ON MAINTENANCE CETUZIMAB	AR + PALLIATIVE CHEMO	4	Yes	AR	7	NIL (PRIMARY STAGE IV WITH LIVER METS) BUT DZ PROGRESS EVEN WITH PALLIATIVE CHEMO	1190.4
	N620232	67	65	4	M	0	C	1							NIL	NIL		2016-01-08	COLON	0	CEACUM	0	ADENOCA	0	WELL DIFF	0	C	2	COMPLETED CHEMOTHERAPY	Adj FOLFOX + RT HEMICOLEC	4		RIGHT HEMICOLECTOMY	1	NIL	61.6
	N662209	59	55	4	M	0	C	1										2017	RECTAL	2	RECTUM	10	adenoca	0	mod diff	1	C	2		pr refused	1		HARTMANN'S	6		0
	N630585	60	60	4	M	0	C	1										2016	COLON	0	TRANSVERSE COLON	4	adenoca	0	well diff	0	C	2		Adj FOLFOX	4		RIGHT EXTENDED HEMICOLECTOMY	2		0
	N650712	58	55	4	M	0	C	1										2016-09-14	COLON	0	SIGMOID	7	ADENOCA	0	MOD DIFF	1	C	2		Adj Chemo	8			14		39.8
	N635239	61	60	4	M	0	C	1										2016-05-10	COLON	0	hepatic flexure	3	adenoca	0	mod diff	1	C1	2	ADJ CHEMO	adj chemo	4		RT HEMI	1	NO	0
	M960408	73	70	4	M	0	C	1										2017-01-31	COLON	0	UPPER SIGMOID	7	adenoca	0	mod diff	1	C	2			1		LAPAROSCOPIC SIGMOID COLECTOMY	5	NO	11.8
	M212865	70	70	4	F	1	C	1										2017-03-03	COLON	0	SIGMOID	7	adenoca	0	WELL DIFF	0	C	2	NO CHEMO (PT REFUSED)		1		LAPAROSCOPIC AR	7	NO	15.4
	M984775	81	80	2	F	1	lain2	3	NIL							SISTER: BREAST CA, BROTHER: LUNG CA		2004-12-01	RECTAL	2	RECTAL	10	MUCINOUS ADENOCA	1	POOR DIFF	2	C	2	CHEMO AND RT	LV & UFT, radio, surgery	7	Yes	PALLIATIVE HARTMAN'S PROCEDURE (1/3/05)	6		26.1
	N029271	64	60	4	F	1	C	1	INVASIVE BREAST CA									2017-03-06	RECTOSIGMOID	1	RETROSIGMOID	9	ADENOCA	0	WELL DIFF	0	C	2			1		AR	7	NO	22.5
	M272970	55	55	3	M	0	C	1										2008-01-09	RECTOSIGMOID	1	RECTOSIGMOID	9	ADENOCA	0	MOD DIFF	1	C	2			1		AR	7		0
	N371114	77	75	3	M	0	C	1										2012-08-29	COLON	0	SIGMOID	7	ADENOCA	0	MOD DIFF	1	C	2			1		AR	7		0
	N253643	69	65	3	F	1	C	1										2009-07-10	RECTOSIGMOID	1	RECTOSIGMOID	9	ADENOCA	0	WELL DIFF	0	C	2			1		HARTMANN'S	6		0
	N514236	66	65	3	M	0	C	1										2013	RECTUM	2	RECTUM	10	ADENOCA	0	MOD DIFF	1	C	2			8			14		0
	N060382	83	80	2	F	1	C	1	CVA, HPT										COLON	0	SIGMOID	7	ADENOCA	0	MOD DIFF	1	C	2			1		HARTMANN'S (PERFORATED)	6		1429
	N187485	68	65	3	F	1	C	1	HPT, COAD									2008	COLON	0	SIGMOID	7	ADENOCA	0	WELL DIFF	0	C	2			1		AR	7		0
	N214949	75	75	3	M	0	C	1										2008-11-26	COLON	0	TRANSVERSE & SIGMOID (SYNC)	8	ADENOCA	0	WELL DIFF	0	C	2			1		TOTAL COLECTOMY	10		0
	M672178	79	75	3	F	1	C	1										35/3/2008	COLON	0	SIGMOID	7	ADENOCA	0	WELL DIFF	0	C	2			1		AR	7	SIGMOID COLECTOMY	0
	N391085	64	60	3	F	1	C	1	DM									2012	COLON	0	DESCENDING	6	ADENOCA	0	WELL DIFF	0	C	2			1		LT HEMICOLECTOMY	3		0
	M833293	77	75	3	F	1	C	1										2012	COLON	0	ASCENDING	2	adenoca	0	mod diff	1	C	2			8			14		0
	M780000	76	75	3	M	0	C	1											RECTAL	2	RECTAL	10	adenoca	0	WELL DIFF	0	C	2		NEOADJ CHEMO RT, ADJ CHEMO	7		LOW AR	7		0
	M734687	72	70	3	M	0	C	1										2011	RECTUM	2	RECTUM	10	adenoca	0	mod	1	C	2			1		APR	8		0
	M697046	68	65	1	m	0	c	1										1999	no report	5		12		7		4	C	2			8			14		0
	M702697	59	55	1	m	0	c	1										1999	no report	5		12		7		4	C	2			8			14		0
	M675130	68	65	1	m	0	c	1										1999	no report	5	no report	12		7		4	C	2			8			14	NO	0
	M729802	72	70	1	m	0	c	1										1999	no report	5		7		7		4	C	2			8			14	NO	0
	M653802	54	50	1	F	1	C	1										1998	COLON	0	SIGMOID	7	?	7		4	C (T3N1M0)	2			1		LEFT HEMI (1998)	3		0
	N181266	81	80	4	M	0	C	1	IHD (CABG done), DM, Dyslipidemia, Gastritis									2017-02-27	COLON	0	Caecum	0	ADENOCARCINOMA	0	well diff	0	C (pT3N1Mx)	2		not for chemo, in view of IHD	1		RIGHT HEMI (23/3/17)	1		0
	N675850	63	60	4	F	1	C	1										2017	RECTUM	2	UPPER RECTUM/ RECTOSIGMOID AREA	9	adenoca	0	mod diff	1	C	2		no data	8		ar	7		0
	M875160	62	60	4	M	0	C	1	htn, dyslipidemia, gout, thorax aneurysm									2013	COLON	0	SIGMOID	7	adenoca	0	mod	1	C	2		refused chemo	1		sigmoid ca post hemicolectomy	5		0
	M024489	69	65	4	M	0	C	1	BA, Bronchiectasis									2017-07-10	rectosigmoid cancer	1	rectosigmoid cancer	9	ADENOCA	0	well diff	0	C	2		Onco	8		AR (11/9/2017)	7		0
2015 from Surgical OT calender	N301244	69	65	3	M	0	C	1	DM									2010	SYNCHRONOUS	4	TRANSVERSE, DESCENDING, SIGMOID	8	ADENOCA	0	MOD DIFF	1	C	2		SURGERY, No onco (checked pharmacy record)	1		EXP LAP WITH LEFT HEMI (3/6/2010)	3		0
	N173205	62	60	3	M	0	C	1										2010-07-02	Colon	0	transverse	4	mucinous	1		2	C (T3 N2 Mx)	2		surgery and TCA oncology (no pharmacy record)	1		EXT RT HEMICOLECTOMY (30/6/2010)	2	Yes, 4 years later at diff site (Sigmoid)- mucinous CA	0
	N106982	70	70	3	m	0	C	1	Bladder empyema (2007),									2010-07-12	rectal	2	rectal	10	adenoca	0	well diff	0	C	2		No chemo, passed away soon after op	1	yes	Palliative Low AR	7	NO	0
	M968243	71	70	3	m	0	C	1	DM, HPT									2010	colon	0	caecal	0	adenoca	0	well diff	0	C	2		No chemo, defaulted f/up and presented 2 years later with reccurence	1		RT HEMI (2010)	1	Yes- 2years later (2012)	0
	N247249	78	75	3	m	0	C	1	AF, HTN, CVA									2009-06-03	colon	0	descending colon	6	adenoca	0	mod diff	1	C	2		chemo x30 and surgery	4	Yes (recurrent)	Left Hemi, defunctioning colostomy (for recurrent)	3	Yes (one year) dx: June 2009, recur Oct 2010	0
	N532929	71	70	4	M	0	I	2										JULY 2014 (KPJ)	RECTOSIGMOID	1	RECTOSIGMOID	9	ADENO CA	0	WELL DIFF	0	C	2	COMPLETED ADJ CHEMORADIOTHERAPY		7		AR	7	YES	0
	M728035	32	30	1	M	0	M	0	NIL						NIL		0	1999-12-01	COLON	0	ASCENDING COLON	2	MUCINOUS ADENOCA	1	WELL DIFF	0	C	2	ADJ CHEMO (JULY 2000)	25 CYCLE OF 5FU AND FA (COMPLETED JULY 2000)// RECURRENT IN 2001: CAMPTO, 5FU, FA + DE GRAMMOT x4	4		RIGHT EXTENDED HEMI + ILEOCOLIC ANASTOMOSIS (NO STOMA)	2	YES: JUNE 2001- 1.5 YEARS LATER (RECURRENT COLON CA WITH CARTIMATOSIS PERITONEI (URINE 5HIAA)	0
	M816915	45	45	1	M	0	M	0	PTB (Sept 2001) completed antiTB						Elderbrother had hx of lap at 60 yo, unsure diagnosis		1	2001-09-17	COLON	0	sigmoid	7	ADENOCA	0	WELL DIFF	0	C	2	File: 30 cycles of 5FU anf FA,	5FU (30 cycles), degrammot (1/4 cycle)	4		File: 13/9/2001: Exp Lap with total colectomy +ileostomy for acute IO secondary to sigmoid tumor. Completed 30 cycles of 5FU and FA regime (Nov 2001-July 2002). Ileostomy planned but not done as they found patient had a huge tumor retropeitoneally (14cmx 12cm) during laparotomy in Feb 2003. Thus, planned ileo-rectal anastomosis surgery was abandoned. Pt was then started on Campto, 5FU, FA (Degram…	10	NO: 2003: Rectal biopsy ( no malignancy)	0
	M903116	34	30	2	F	1	M	0	DM	1							2	2003-04-30	RECTOSIGMOID	1	RECTOSIGMOID	9	ADENOCA	0	MOD DIFF	1	C	2	RT, PALLIATIVE (MORPHINE)	RT & PALLIATIVE	5	Yes	AR (26/9/2003)	7		13.2
	N276463	36	35	3	M	0	M	0	NIL									2011-06-22	COLON	0	CAECAL	0	MUCINOUS ADENOCA	1	WELL DIFF	0	C	2	CHEMO	ADJ XELOX x8	4		RIGHT HEMI (2/7/11)	1	YES, IN LATE JUNE 2012, P/W SUBACUTE IO, DID EXP LAP, BULKY TUMOR NOTED AT ILEOCAECEL ANASTOMOTIC SITE	3
	M705927	43	40	3	F	1	M	0	FAP(CT)					2				2010-03-08	RECTAL	2	RECTAL	10	ADENOCA	0	WELL DIFF	0	C	2	CHEMO AND RT DONE// PALLIATIVE CHEMO (SEPT 2013)	tried multiple, Mayo (1 week), oral UFT (5 months), Xelox, Irinotecan + Cetuximab	4	Yes	PANPROCTOCOLECTOMY WITH ILEORECTAL ANASTOMOSIS( MARCH 2010)--> APR (May 2010-due to positive distal margin)	12	YES, recurrence at anal stump with invasion to uterus (july 2011)--> FEB 2013 WITH LUNG METS	1.7
	N557620	30	30	4	F	1	M	0	BILATERAL RECURRENT ENDOMETRIOMA+ENDOMETRIOSIS WITH PRIMARY INFERTILITY, CHOLECYSTECTOMY						NIL			2014-06-19	COLON	0	SIGMOID	7	ADENOCA	0	WELL DIFF	0	C2	2		ADJ CHEMO- FOLFOX X12 (5FU, FA, OXALIPLATIN); PALLIATIVE- FOLFIRI X10 (5FU, FA, IRINOTECAN, BEVACIZUMAB)	4	Yes	EMERGENCY AR- HARTMANN'S; THEN EXPLORATORY LAPAROTOMY FOR RETROPERITONEAL TUMOUR	12	NO THEN YES -2016 (LIVER METS, LESION AT RIGHT PELVIC REGION)	0
	M706601	39	35	4	F	1	M	0	HPT, DM, IHD, ASTHMA	1	1		1					2012-08-06	COLON	0	SIGMOID	7	MUCINOUS ADENOCA	1	WELL DIFF	0	C	2		ADJ CHEMO- FOLFOX X6 (2012)	4		LAP AR+ RIGHT HEPATECTOMY	7	NO (2015) WITH MULTIPLE METS (LIVER, LUNGS, BRAIN, ABD & CHEST WALL)	0
	N142990	46	45	2	f	1	m	0	DM, APPENDICITS, TAHBSO FOR BILATERAL OVARIAN CYSTS	1						AUNTS & UNCLE, BRAIN, BREAST, CEVICAL CA		2007-10-01	RECTOSIGMOID	1	RECTOSIGMOID	9	ADENOCA	0	WELL DIFF	0	C2	2		ADJ CHEMO-XELODA X8	4		AR	7	NO	0
	N416588	46	45	3	M	0	M	0	NKMI						NIL			2012-11-26	RECTOSIGMOID	1	RECTOSIGMOID	9	ADENOCA	0	MOD DIFF	1	C1	2		ADJ (RADICAL) RT, ADJ CHEMO- XELODA X8	4		ULAR	7	NO (EXTRALUMINAL RECURRENCE 2014 JUST ABOVE PERITONEAL REFLECTION)	1
	M747786	40	40	1	M	0	M	0	nil									2000-05-22	RECTAL	2	RECTAL	10	ADENOCA	0	WELL DIFF	0	C	2	no DS/postop		4		APR (23/8/2000)	8	HIGH CEA 3 YEARS LATER IN 2003 (11.0)	2
	M764448	49	45	1	M	0	M	0	HPT		1							2000-09-09	COLON	0	DESCENDING COLON	6	ADENOCA	0	WELL DIFF	0	C	2	YES-CHEMOPORT REMOVAL IN 2002		1		Left Hemi (9/9/2000)	3	NO: 2012/2015-Hyperplastic polyp	0
	M703117	41	40	1	M	0	M	0	nil									1999	COLON	0	ASCENDING COLON	2	ADENOCA	0	NO RECORD (1999)	4	C	2	DEFAULTED CHEMO AND F/U, ON CHEMO FOR RECURRENCE		1		Right Hemi (1999)	1	Colonoscopy (20/9/07)- Recurrence colonic adeno CA at D3, D4 with multiple polyps. Polypectomy done, noted tubular adenoma, tubovillous adenoma. High grade dysplasia.// Sept 2007: high grade tubular adenoma polyp (invasion cannot be ruled out)-10cm from anastomotic site	0
2016 from Surgical OT calender	M821507	47	45	1	F	1	M	0	NO RECORD									2001-10-29	RECTAL	2	RECTAL	10	MUCINOUS ADENOCA	1	POOR DIFF	2	C	2	CHEMO		1		Anterior Resection (2001)	7	NO: 2006: Sigmoid polyp-serrated adenoma. Low grade	0
	N371301	19	15	3	F	1	M	0	NIL									2011-11-18	RECTAL	2	rectal	10	MUCINOUS ADENOCA	1	WELL DIFF	0	C	2	NO DOC		1		ULAR WITH COVERING ILEOSTOMY (29/11/2011)	7		0
	N512681	31	30	4	F	1	M	0	Liver failure (UGIB secondary to Esophageal varices)									2013-04-30	COLON	0	sigmoid colon	7	ADENOCA	0	WELL DIFF	0	C	2	PALLIATIVE CHEMO: (FOLFOX x12)MARCH 2014 --> FOLFIRI x5 (2/9/14)	FOLFOX, FOLFIRI	4	Yes	LEFT HEMI (2/5/2013)	3	N/A- DIDN’T DO SURGERY?	>150000
	M122756	62	60	3	M	0	I	2	HPT, DM									2011-04-15	RECTOSIGMOID	1	RECTOSIGMOID	9	adeno	0	WELL	0	C	2			1		ar	7		0
	M638493	40	40	1	m	0	m	0										1998 (*8/3/2000)	COLON	0		12	ADENO CA	0	WELL DIFF	0	C	2			8			14		164.8
	M712196	43	40	1	m	0	m	0										1999 (*23/3/2000)	COLON	0		12	ADENO CA	0	WELL DIFF	0	C	2			8			14		0
	N341379	45	45	3	m	0	M	0	HPT, HEPATITS C WITH LIVER CIRRHOSIS; BILATERAL OBSTRUCTIVE UROPATHY; RIGHT SIMPLE RENAL CYST		1							2011 (*28/3/2011)	RECTOSIGMOID	1	RECTOSIGMOID	9	ADENOCA	0	MOD DIFF	1	C	2	ADJ RADIO 45gY/25# X25, THEN RECUR, ADJ CHEMO- FOLFOX X7; METS TO BONE- 2ND LINE CHEMO, LOCAL RADIO FOR PAIN IF NOT CONTROLLED BY MORPHINE		1		EMERGENCY AR	7	YES (RECURRENT RECTOSIGMOID CA)	0
	N172076	55	55	3	M	0	m	3	DYSLIPIDEMIA			1						2011	COLON	0	SIGMOID	7	adenoca	0	MODD	1	C	2		ar	1		ar	7		0
	N518055	46	45	4	M	0	M	0	NIL									2013-06-27	COLON	0	ASCENDING COLON	2	ADENOCA	0	MOD DIFF	1	C	2			1		RIGHT HEMICOLECTOMY	1	YES (2014) LOCAL RECURRENCE WITH DISTAL METS TO LN AND ABDOMEN, CHEST WALL/PLEURA	44
	N581084	28	25	4	F	1	M	0	HPT		1				NIL	NIL		2013	RECTAL	2	RECTAL	10	ADENOCA	0	MOD DIFF	1	C (STAGE III)- SUNWAY	2	COMPLETED CHEMOTX 12 CYCLES (FEB 2014)-PRIVATE, ANOTHER TUMOR FOUND IN OVARY-CHEMO 5x AND RT 5x DONE, BOTH NOT COMPLETED-PRIVATE	CHEMO, RADIO, SURGERY	7		LEFT HEMI (2013)-SUNWAY, CREATION OF COLOSTOMY FOR IO - UKMMC (8/11/15)	3	2015- DS: TUMOR RECURRENCE IN PELVIS	0
	M736780	31	30	3	M	0	M	0	RENAL CALCULI, PULMONARY EMBOLISM ON WARFARIN						NO	NO	0	2008-07-21	RECTAL	2	RECTAL	10	MUCINOUS ADENOCA	1	MUCINOUS DIFF	4	C	2	CCRT (2008)--> OP --> COMPLTED QUASAR x 18 WEEKS--> DX PROGRESSION, THUS STARTED ON FOLFOX x5 CYCLES--> 3RD LINE FOLFIRI PLANNED	CHEMO, RADIO, SURGERY	7		LOW AR AND ILEOSTOMY (10/1/2009)	7	NO	21
	N235936	36	35	3	F	1	M	0	NKMI-BANK OFFICER						NO	NO		2009-03-03	ANUS	3	ANORECTAL	11	ADENOCA	0	MOD DIFF	1	C (T3N2M0)	2		NEOADJ CCRT-->APR --> QUASAR x20	7		LAP APR (JULY 2009)--> LUNG METS: VATS AND OPEN THORACOTOMY 3/11/2011	8	NO	0
	N560148	41	40	4	F	1	M	0	DM	1					NO	Older sister ovary CA	1	2014-07-07	RECTAL	2	MID RECTAL	10	ADENOCA	0	MOD DIFF	1	C	2		Neoadjuvant short course radio (25Gy/15#), then AR (Aug 2014), then chemotherapy (FOLFOX X12)	7		AR (7/7/14)-ukmsc	7	YES, JULY 2015- CHECK AGAIN	0
	N552739	42	40	4	M	0	M	0										2014-08-22	rectal	2	rectal	10	adenoca	0	well	0	C	2		folfox + ar	4		ar	7		0
	N236844	43	40	3	M	0	M	0										2012-03-13	OVERLAPPING COLON	4	SYNCRHNOUS-RECTUM AND SIGMOID	8	ADENOCA	0	WELL	0	C	2	RT COMPLETED JUNE 2012-RECTAL CA		1		PANPROCTOLECTOMY? (13/3/12)	11		0
	M693803	46	45	1	F	1	M	0	DM						NIL	NIL		1999	RECTAL	2	RECTAL	10	ADENOCA	0	WELL DIFF	0	*C (LOCALLY ADVANCE INVOLVE RT URETER)	2	CHEMO, RT		8		LAR	7	YES @ ANASTOMOTIC SITE	1
	M865033	57	55	2	F	1	M	0	DM, HPT, ON HRT SINCE HYSTERECTOMY IN 1997-2002	1	1							2005-01-19	RECTAL	2	RECTAL	10	ADENOCA	0	WELL DIFF	0	C	2	ADJUVANT WEEKLY 5FU x 25 CYCLES	5FU	4		Anterior Resection (16/2/2005)	7	NO	2.1
	N002551	59	55	2	F	1	M	0	HPT, IHD, ESRF		1		1		nil			2005-03-22	RECTOSIGMOID	1	RECTOSIGMOID	9	ADENOCA	0	WELL DIFF	0	C	2	CCRT: File: neoad chemo [x5] (5FU + FA), 6 weeks of neoAD RT [x28] (45Gy, 25# + boost: 5.4Gy/3#) (26/4/05 to 28/6/05), concurrent chemo given week 1 (Mayo's),	Mayo (5FU, FA)	7	Yes	Sigmoid loop colostomy (31/3/2005)	13	no	1057.6
	M855908	61	60	3	M	0	M	0	IHD,HPT, BA, BARRET'S ESOPHAGUS		1		1	1				2011-07-08	RECTAL	2	RECTAL	10	ADENOCA	0	MOD DIFF	1	C	2	ADJUVANT XELOX x4		4		AR DONE IN JUNE 2011 WITH 4 CYCLES OF XELODA, HEPATECTOMY IN DEC 2011 WITH 6 CYCLES OF CHEMO	7	NO	5.4
	N079593	54	50	3	F	1	M	0	NIL						NO			2011-11-17	COLON	0	SIGMOID	7	ADENOCA	0	WELL DIFF	0	C	2	file: FOLFOX x 6 CYCLES --> DEgRAMOT (C6-C12)	FOLFOX, DEGRAMOT	4		SIGMOID COLECTOMY(15/11/11)	5	NO	0
	N346684	51	50	3	M	0	M	0	IHD, HPT, DM, DYSLIPIDEMIA	1	1	1	1					2011-05-09	RECTAL	2	RECTAL	10	ADENOCA	0	MOD DIFF	1	C	2	RT AND CHEMO	XELOX--> FOLFIRI	7		LAPAROSCOPIC AR (9/5/2011)	7	RECURRENT IN JAN 2013 (JULY 2014-DX PROGRESSED TO WORSENING LIVER LESION, ABD AND MEDIASTINAL NODE METS, POST LAR+ CCRT + ADJ CHEMO)	5.3
	N379575	60	60	3	M	0	M	0	DM, HPT, MNG	1	1							2012-01-25	RECTAL	2	RECTAL	10	ADENOCA	0	MOD DIFF	1	C	2	CHEMO	FOLFOX, (FOLFIRI + AVASTIN)	4		AR (2/2/12)	7	NO	0
	N278144	55	55	3	M	0	M	0	NIL						NO			2010-01-13	RECTOSIGMOID	1	RECTOSIGMOID	9	ADENOCA	0	WELL DIFF	0	C	2	CCRT & ADJ MAYO x6 CYCLES ( OCY2010)//PALLIATIVE FOLFOX (METS & RECCURENT FEB 2012):FOLFOX x8 CYCLES	CCRT & ADJ MAYO --> PALLIATIVE FOLFOX	7	Yes	LAR (11/2/2010)	7	FEB 2012 - WELL DIFF ADENOCA RECURRENT + WORSENING LUNG METS	1.8
	M361704	63	60	3	M	0	M	0	EPILEPSY 2 TO TRAUMA, DM, HPT	1	1				no	no		2010-03-03	COLON	0		10	ADENOCA	0	WELL DIFF	0	C	2	REFUSED CHEMO	NIL	1		AR (11/3/2010)	7	OCT 2011- ANASTOMOTIC RECURRENCE WITH LIVER & LUNG METS (REFUSED ADJ CHEMO)	2.6
	N012483	65	65	2	F	1	M	0	HPT, IHD, INCARCERATED UMBILICAL HERNIA-REPAIR DONE		1		1		NO			2006-06-24	RECTOSIGMOID	1	RECTOSIGMOID	9	ADENOCA	0	WELL DIFF	0	C	2	FILE: ADJ DEGRAMOT x 8 CYCLES (SEPT 2008)	DEGRAMOT	4		HARTMAN'S (APRIL 06), REVERSAL: 12/4/07	6	NO (CT 13/3/2007)	45.4
	N407549	62	60	3	M	0	M	0	DM, HTN, DYSLIPIDEMIA	1	1	1						2012-09-18	COLON	0	TRANSVERSE	4	ADENOCA	0	MOD DIFF	1	C	2	QUASAR JUNE 2013--> FEB 2017: PALLIATIVE XELOX -8 CYCLES	QUASAR, THEN PALLIATIVE XELOX	4	Yes	EXTENDED RIGHT HEMI (5/10/12) //	2	NO (CT 28/2/2017)	5.7
	N026782	57	55	2	F	1	M	0	HTN		1				NO			2005-09-06	RECTAL	2	RECTAL	10	MUCINOUS ADENOCA	1	POOR DIFF	2	C	2	CCRT MAYOx10 CYCLES, RT x25 CYCLES (BEFORE APR)	CCRT MAYO	7		APR(14/1/2006), REFASHIONING OF COLOSTOMY IN 14/3/2006	8	NO (F/UP TILL 2012), LAST CT REPORT 2005	1.6
	N049625	66	65	4	M	0	M	0	BPH, IHD (SVD-ANGIOPLASTY WITH STENT INSERTION-8/5/13)				1					2013-06-05	RECTOSIGMOID	1	RECTOSIGMOID	9	MUCINOUS ADENOCA	1	POORLY DIFF	2	C	2	FOLFOX	FOLFOX	4		AR (4/6/13)--> EMERGENCY DEFUNCTIONING WITH STOMA CREATION FOR RECURRENCE AT ANASTOMOTIC SITE (STRICTURE)	12	(HPE-ADENOCA-SEPT 2013)// 12/11/2013- RECURRENCE AT ANASTOMOTIC SITE--> IO--> EMERGENCY DEFUNCTIONING (14/11/13) WITH EXP LAP WITH STOMA CREATION	0
	N327559	64	60	3	M	0	M	0	DM, HPT, PANCREATIC CA IN 2013 (T4MxNx)	1	1			1	PANCREATIC CANCER (2013)			2010	COLON	0	SIGMOID	7	ADENOCA	0	WELL DIFF	0	C	2	FILE: COMPLETED ADJ XELOX x8 (12/7/2011)	XELOX	4	Yes	SUBTOTAL COLECTOMY & ILEORECTAL ANASTOMOSIS (8/11/2010)	9	NO	0
	N334911	50	50	3	M	0	M	0	HPT, DYSLIPIDEMIA		1	1			NIL			2011	RECTAL	2	RECTAL	10	ADENOCA	0	MOD DIFF	1	C	2	ADJ CHEMO (FOLFOX X5) THEN CCRT (MAYO) THEN FOLFOX X3 THEN PALLIATIVE (FOLFIRI X10)		4	Yes	LOW AR + DEFUNCTIONING ILEOSTOMY	7	NO (2015) LIVER METS	0
	N142590	52	50	2	m	0	m	0	BLADDER CA (OP IN1992), DYSLIPIDEMIA			1		1	NIL			2007-09-24	COLON	0	HEPARTIC FLEXURE	3	ADENO CA	0	WELL DIFF	0	C	2	ADJ CHEMO-BOLUS (5FU, FA) X30		1		EXT RIGHT HEMICOLECTOMY	2	NO (DEV LIVER METS 2008- SEGMENTAL RESECTION DONE)	0
	M782402	59	55	3	m	0	M	0	DM WITH DIABETIC NEPHROPATHY-CKD, BILATERAL HYDRONEPHROSIS, CHOLELITHIASIS	1					NIL			2010-04-19	RECTAL	2	RECTAL	10	ADENOCA	0	WELL DIFF	0	C	2	ADJ CHEMO & RADIO IN PPUKM (NO FURTHER DOC BUT THERE IS A LETTER SAYING HE DEFAULTED)		1		AR + HARTMANN'S	12	NO	2.8
	N327574	59	55	4	M	0	M	0	BRONCHIAL ASTHMA						NIL			2013	RECTAL	2	RECTAL	10	ADENOCA	0	MOD DIFF	1	C1	2	NEOADJ LONG COURSE CCRT-XELODA X6		1		STOMA THEN LAPAROSCOPIC APR (2014)	12	NO	8.5
2016 from COLONO SURGERY FILE	M966569	67	65	2	M	0	M	0	HPT, DM, COPD	1	1				NIL			2004	RECTAL	2	RECTAL	10	ADENOCA	0	MOD DIFF	1	C	2	ADJ CHEMO X30-5FU, FOLINIC ACID; RT		7		AR @HOSPITAL KJG	7	NO	0
	M753858	50	50	1	M	0	M	0	CKD									2000	OVERLAPING COLON	4	DESCENDING+ RECTAL+ ANUS	8	ADENOCA	0	WELL DIFF	0	C	2	NO DOC		1		APR (21/11/2000)	8	no record	25
	M892297	78	75	2	F	1	M	0	2011: IHD				1		no	DAUGHTER BREAST CA (38YO)		2003-02-26	COLON	0	TRANSVERSE COLON	4	ADENOCA	0	WELL DIFF	0	C	2	FILE: WEEKLY ADJ 5FU x30	5FU	4		Extended righ themi (14/3/2003)	2	NO	6.6
	M867488	50	50	1	F	1	M	0	PTB									2002-11-25	COLON	0	ascending colon	2	ADENOCA	0	POOR DIFF	2	C	2	NO DOC		1		Right Hemi (Ileo-cecum, asc colon) (19/12/2002)	1	NO: Anatomotic site punch biopsy-Benign ulcer (2003)	4.7
	M844593	66	65	2	F	1	M	0	HPT		1							2003-11-07	RECTAL	2	RECTAL	10	ADENOCA	0	WELL DIFF	0	C	2	NO RECORD		1		?AR (20/1/2004)	7	no record	12.1
	N360415	52	50	3	M	0	M	0	DM, IHD, DYSLIPIDEMIA	1		1	1					2011-08-24	COLON	0	descending colon	6	ADENOCA	0	POOR DIFF	2	C	2	6 CYCLES OF MAYO (12/3/12)		4		LEFT HEMI (29/8/11)	3	NO	21.4
	N375021	69	65	3	F	1	M	0	IHD, HTN, DM, AF	1	1		1					2012-04-06	RECTAL	2	RECTAL	10	ADENOCA	0	WELL DIFF	0	C	2		5FU	4		LAR (31/3/12)-MID RECTAL CA	7	NO-CT NOV 2012	0
	M789327	57	55	1	F	1	M	0										2001-05-30	RECTOSIGMOID	1	RECTOSIGMOID	9	ADENOCA	0	WELL DIFF	0	C	2	YES- BUT NO CHEMO RECORD	YES	4		LEFT HEMI (30/5/2001)	3	NO RECORD	0
	M284040	50	50	4	M	0	M	0	HPT, DYSLIPIDEMIA									2014-08-25	RECTAL	2	RECTAL	10	ADENO CA	0	MOD DIFF	1	C	2	N		1		AR	7		309
	N550990	53	50	4	F	1	M	0	N						NIL			2014-03-26	COLON	0	SIGMOID	7	ADENO CA	0	WELL DIFF	0	C	2	ADJ CHEMO- FOLFOX		4		SIGMOID COLECTOMY + TAHBSO	5	NO (PRIMARY WITH LOCAL INFILTRATION TO UTERUS)	0
	M850318	53	50	4	M	0	M	0	HPT, HYPERLIPIDEMIA, HEMORRHOID, NEWLY DX DM, ANTEROSEPTAL MI	1	1	1	1					2013-11-11	RECTAL	2	RECTAL	10	MUCINOUS ADENOCA	1	MODD DIFF	1	C	2	NEOADJ CHEMO FOLFOX X6, THEN DEFAULT THEN CONT X3, NEOADJ RADIO TO PELVIS 12Gy 2# THEN DEFAULTED (LOGISTIC)		7		EUA + DEFUNCTIONING COLOSTOMY; KIV APR THEN NO DOC	13	NO DOC	6.1
	N230275	54	50	3	F	0	M	0	RECTOVAGINAL FISTULA (ALAPAROTOMY DONE), BILATERAL RENAL CALCULI (PCNL DONE)									2011	RECTOSIGMOID	1	RECTOSIGMOID	9	ADENOCA	0	WELL DIFF	0	C2	2	ADJ CHEMO-FOLFOXX 6, ADJ RADIO X6		7		HARTMANN'S (PERFORATED RECTOSIG)	6	NO	8.4
	N305390	55	55	3	M	0	M	0										2010	COLON	0	COLON	7	ADENOCA	0	MOD DIFF	1	C	2	ADJUVANT CHEMO (NOT COMPLETED)		4		SIGMOID COLECTOMY	13	NO	0
	M739745	58	55	1	m	0	m	0										2000 (*27/3/2000)	COLON	0	N/A	12	ADENO CA	0	WELL DIFF	0	C	2			8		NO DOC	14		0
	M651506	60	60	4	F	1	M	0	DM, ESRF, DIVERTICULITIS (2012)	1								2013-01-08	RECTAL	2	RECTAL	10	ADENOCA	0	WELL DIFF	0	C	2	NEOADJUVANT RADIO		5		LAR AND ILEOSTOMY FOR MID RECTAL CA (2013)	7	NO	16.2
	N256087	61	60	3	f	1	M	0	BA, HYPERTHYROIDISM									2010 (*15/10/2009-CT)	RECTAL	2	RECTAL	10	ADENOCA	0	WELL DIFF	0	C	2	CHEMO- 5FU & FOLIC ACID (COMPLETED 2 LINES OF CHEMO)		4		NO OP (ON CHEMO); DX IN ASSUNTA HOSP	0	NO (PRIMARY RECTAL CA WITH LOCAL INFILTRATION, NODAL, LIVER, LUNG METS WITH DZ PROGRESSION)	30.2
	N401739	62	60	3	F	1	M	0	SEGMENTAL PE ON WARFARIN									2012-12-28	RECTOSIGMOID	1	RECTOSIGMOID	9	ADENOCA	0	WELL DIFF	0	C	2	CCRT X25; 2ND LINE CHEMO- XELOX X2 ( THEN DEFAULTED DT INTOLERANCE TO CHEMO), ALTERNATIVE TX 6/12, NOT FOR PAL LIATIVE CHEMO (IN VIEW POOR ECOG & NUT STATUS)		7		LOW AR (OFFERRED APR FOR RECURRENCE BUT REFUSED)	7	YES (ANASTOMOTIC RECURRENCE 2013 BUT DECLINED APR WITH LIVER METS, PARAAORTIC LYMPHADENOPATHY)	144.4
	N337561	62	60	3	M	0	M	0	HPT		1							2011 (*7/3/2011)	COLON	0	SPLENIC FLEXURE	5	ADENOCA	0	MOD DIFF	1	C	2	ADJ CHEMO-FOLFOX (COMPLETED)		4		EXTENDED RIGHT HEMICOLECTOMY	2	NO (LUNG METS 2017)	0
	N277416	62	60	3	M	0	M	0										2009-12-17	RECTOSIGMOID	1	RECTOSIGMOID	9	MUCINOUS ADENOCA	0	MODD DIFF	1	C	2	NEOADJ CCRT (HKL) 50GY/25#; ?PALLIATIVE CHEMO-FOLFOX X12		7	Yes	AR + PARAAORTIC NODES RESECTION+ SMALL BOWEL RESECTION+ APPENDICECTOMY	7	NO (SMALL BOWEL METS, PAN METS)	3.5
	M673294	64	60	1	F	1	M	0										1999 (NO REQ ON OMS)	COLON	0		12	ADENO CA	0	WELL DIFF	0	C	2			8			14		0
	N307526	64	60	3	F	1	M	0	DM, HPT, DYLIPIDEMIA	1	1	1						2010-07-16	RECTOSIGMOID	1	RECTOSIGMOID	9	ADENOCA	0	MOD DIFF	1	C1	2	ADJ QUASAR X30, ADJ POST LIVER RESECTION- FOLFOX X12		4		AR + TAHBSO WITH MULTIPLE WEDGE RESECTIONS OF LIVER	7	NO	9.5
	M871669	67	65	3	F	1	M	0	HPT, DM, CVA (2009)	1	1							2012-02-20	COLON	0	SIGMOID	7	ADENOCA	0	MOD DIFF	1	C	2			1		SIGMOID COLECTOMY	5	NO (LUNG METS (JAN 2015))	8.4
	N509120	50	50	4	F	1	M	0	HPT		1							2013-04-01	RECTOSIGMOID	1	RECTOSIGMOID	9	ADENOCA	0	WELL DIFF	0	C	2	ADJ CHEMO		1		SIGMOID COLECTOMY	5	YES (2014 AT RECTAL STUMP DURING REVERSAL OF HARTMANN'S)	0.7
	N563926	56	55	4	M	0	M	0										2014-12-05	RECTAL	2	RECTUM	10	ADENOCA	0	MOD DIFF	1	C	2	NEOADJ CCRT, ADJ CHEMO FOLFOX X12	CHEMO AND SURGERY	4		APR	8	NO (PRIMARY LOCALLY ADV WITH LIVER METS)	2.3
	M965783	56	55	2	M	0	M	0	HPT, HYPERLIPIDEMIA, CVA, BPH		1	1						2004-07-31	COLON	0	SIGMOID	7	ADENOCA	0	WELL DIFF	0	C	2	CHEMO		1		LEFT HEMICOLECTOMY	3	NO (TUBULAR ADENOMA, MODERATE DYSPLASIA 2009, TUBULAR ADENOMA, HIGH GRADE DYSPLASIA 2012)	0
	N606744	59	55	4	F	1	M	0										2015-08-19	COLON	0	SIGMOID	7	ADENOCA	0	MOD DIFF	1	C	2	ADJ CHEMO- FOLFOX X8		4		SIGMOID COLECTOMY	13	NO (ASCENDING COLON POLYP 2017 LOW GRADE DYSPLASIA)	1.7
	N351572	73	70	3	M	0	M	0	HPT		1							29/7/2011-SBB	RECTAL	2	RECTAL	10	SIGNET RING CA (ADENO CA)	2	POOR DIFF	2	C	2	CHEMO		4	Yes	AR (28/7/2011)	7	YES (RECURRENT LOW RECTAL CA CAUSING IO IN MARCH 2012) APRIL 2012--> INOPERABLE, ON PALLIATIVE RT AND LATER CHEMO	6.1
	N197729	59	55	4	M	0	I	2										2014-03-10	COLON	0	HEPATIC FLEXURE	3	ADENOCA	0	WELL DIFF	0	C	2		ADJ CHEMO	4		RIGHT HEMICOLOECTOMY	1	NIL	19
	M979317	75	75	3	M	0	M	0	HPT, LIVER CYST, PROSTATE CANCER WITH SPINE METS (1997)		1			1	NO	Pt: Prostate cancer with spine mets//mother: breast cancer, no crc cancer in family		2011-04-11	COLON	0	SIGMOID	7	ADENOCA	0	MOD DIFF	1	C	2	FOLFOX x 6 CYCLES	FOLFOX	4		AR ( 4/5/11)	7	NO: CT JAN 2017	3.7
	N358929	74	70	3	M	0	M	0	DM, HPT,	1	1				NIL			2011-02-17	RECTAL	2	RECTAL	10	ADENO CA	0	WELL DIFF	0	C	2		NO CHEMO, NO RT (PT REFUSED CHEMO)	1		LAR	7	NO DOC	0
	N559587	81	80	4	M	0	M	0		1	1				NIL			2014-05-01	COLON	0	TRANSVERSE	4	ADENOCA	0	MOD DIFF	1	C2	2		SCHEDULED FOR ADJ CHEMO- QUASARX30 BUT DECIDED TO TRY ALTERNATIVE MED (NOT KEEN DT AGE)	1		SUBTOTAL COLECTOMY	9	NO	0
	N251042	70	70	3	M	0	M	0	RA, PSORIASIS, IHD				1		NIL			8/6/2009-OP	RECTOSIGMOID	1	RECTOSIGMOID	9	ADENOCA	0	MOD DIFF	1	C2	2		CCRT- RT 45GY/25#; ADJ CHEMO-XELODA (CAPECITABINE) X6	7		LOW AR	7	NO	0
	M102064	70	70	4	M	0	M	0	DM, HPT, HYPERCHOLESTROLEMIA, GOUT, CKD STAGE IIIA, HEP B	1	1	1			NIL			2014-01-08	RECTAL	2	RECTAL	10	ADENOCA	0	WELL DIFF	0	C	2		NEOADJ CCRT- CHEMO-MAYO X6, NEOADJ CHEMO- FOLFOX X6; PALLIATIVE CHEMO- FOLFOX X12	7	Yes	LOW AR	7	NO ( DZ PROGRESSION WITH LIVER METS)	0
	N009609	70	70	2	M	0	M	0	NIL									2005-05-13	RECTAL	2	RECTAL	10	ADENOCA	0	WELL DIFF	0	C	2		NO DOC	8			14	RECURRENT ADENOCA, well diff (2005 Rectal biopsy)	2.6
	M990292	74	70	2	M	0	M	0	HPT, IHD		1		1					2005-01-03	RECTOSIGMOID	1	RECTOSIGMOID	9	ADENOCA	0	WELL DIFF	0	C	2		CHEMO-RT	8		no record	14	NO- 2005 Histo (anatomotic stump-no malignancy)	0
	M765602	74	70	1	M	0	M	0	METASTATIC CA OF RECTUM (2001)									2000-09-14	RECTAL	2	RECTAL	10	ADENOCA	0	MOD DIFF	1	C	2		NO DOC	8		no record	14	no record	0
	N360133	72	70	3	M	0	M	0	BPH (POST TURP)									2011-08-23	RECTAL	2	RECTAL	10	ADENOCA	0	MUCINOUS ADENOCA	4	C	2		NO REPORT	1		ANTERIOR RESECTION WITH ILEIOSTOMY (22/11/11)	7		2.8
	N120282	80	80	2	F	1	M	0	HPT, PID, BA, LEFT CVA WITH RIGHT HEMIPARESIS (APR 06)-BED RIDDEN									17/5/2007-SBB	RECTOSIGMOID	1	RECTOSIGMOID	9	ADENOCA	0	MOD DIFF	1	C	2		DEFAULTED ONCO CLINIC-NEVER ATTENDED	1		Hartman's procedure (15/5/2007)	6	no record	0
	N551697	71	70	4	F	1	M	0	NIL						NIL	NIL		2014-05-08	COLON	0	ASCENDING COLON	2	MUCINOUS ADENOCA	1	Poorly diff	2	C	2		ADJ QUASAR; THEN RT TO RIGHT LUMBAR MASS 2OGY/5# FOR UNRESECTABLE RECURRENCE; REFERRED FOR TO SEREMBAN HOSPICE	7		RIGHT HEMICOLECTOMY	1	YES (AT RIGHT LUMBAR REGION WITH MESENTERIC LYMPHADENOPATHY)	1.7
	N240081	73	70	3	M	0	M	0	HPT, DYSLIPIDEMIA						NIL	NIL		2011-08-08	RECTAL	2	RECTAL	10	ADENOCA	0	WELL DIFF	0	C	2		NEOAD CHEMO, RT 25 CYCLES	7		HARTMANN AND COLOSTOMY (2012)	6	YES (21/3/13)	5.5
	N291784	47	45	4	F	1	I	2										2016-12-29	RECTOSIGMOID	1	RECTOSIGMOID	9	ADENOCA	0	MOD DIFF	1	C	2	ADJ CHEMO	Adj chemo	4		ANTERIOR RESECTION + TAHBSO WITH MULTIPLE UTERINE FIBROIDS	7	NIL	<0.5
	N293964	73	70	3	m	0	M	0	BILATERAL SIMPLE RENAL CYSTS									2010-04-07	RECTOSIGMOID	1	RECTOSIGMOID	9	ADENOCA	0	WELL DIFF	0	C1	2		ADJ CHEMO- FOLFOX	4		LEFT HEMICOLECTOMY	3	NO (PRIMARY WITH MULTIPLE LIVER METS)	228.5
	M606621	70	70	1	F	1	M	0										1997 (NO DATA ON OMS)	COLON	0	NO DATA ON OMS	12	ADENO CA	0	WELL DIFF	0	C	2			8			14		0
	N277146	70	70	3	F	1	M	0	HPT, HYPERLIIDEMIA									2009-12-02	COLON	0	SIGMOID	7	ADENOCA	0	MOD DIFF	1	C	2		ADJ CHEMO- FOLFOX X12, CHEMO POST LUNG METS WITH MIDDLE LOBECTOMY	4		AR	7	NO (PRIMARY WITH LOCAL VAGINAL INFILTRATION, LUNG METS UNDERWENT LOBECTOMY)	220.4
	N570557	71	70	4	F	1	M	0										2014-10-02	RECTOSIGMOID	1	RECTOSIGMOID	9	ADENOCA	0	MOD DIFF	1	C	2			1		AR	7		0
	N373812	67	65	3	F	1	M	0										2012-01-18	RECTAL	2	RECTAL	10	ADENOCA	0	MOD DIFF	1	T3N2MO C?	2	NEOADJ CHEMOTHERAPY		4		*LAR	7		12.1
	N230528	75	75	3	F	1	M	0										2009-01-30	RECTAL	2	RECTAL	10	ADENOCA	0	WELL DIFF	0	C	2	ADJ CCRT COMPLETED	CCRT + HARTMANNS	7		HARTMANN'S	6	YES (14/12/2009- AT RECTAL STUMP)	0
	M025076	51	50	3	M	0	M	0										2009-10-01	COLON	0	TRANSVERSE	4	ADENOCA	0	WELL DIFF	0	D EXTENSIVE NODAL & ABD METS	2			1		EXTENDED RIGHT HEMICOLECTOMY	2	NIL (PRIMARY WITH EXTENSIVE ABD AND NODAL METS)	859.3
	N281903	77	75	3	F	1	M	0										2010-01-11	RECTOSIGMOID	1	RECTOSIGMOID	9	adeno	0	MOD DIFF	1	c	2			1		DEFUNCTIONING SIGMOID COLOSTOMY	13		0
	M615999	75	75	2	F	1	M	0	HTN/DM/CKD	1	1							YEAR 2007	COLON	0	SIGMOID	7	ade	0	WELL	0	C	2			1		AR	7		0
	N582793	65	65	4	F	1	M	0	ENDOMETRIOSIS, DM, CKD	1								2015-02-13	COLON	0	SIGMOID	7	ADENOCA	0	MOD DIFF	1	C	2		FOLFOX (Liyana's data)	4		AR	7		5.7
	N607173	49	45	4	M	0	M	0										2015-09-09	RECTOSIGMOID	1	RECTOSIGMOID	9	ADENOCA	0	MOD DIFF	1	C	2		FOLFOX (Liyana's data)	4		LAPAROSCOPIC AR	7		0
	N564564	56	55	4	F	1	M	0										2015	RECTAL	2	RECTAL	10		0	WELL DIFF	0	C	2			8			14		0
	N566693	42	40	4	F	1	M	0										2014-08-27	RECTAL	2	RECTAL	10	ADENOCA	0		4	C	2			1		APR	8		34.4
	N564516	76	75	4	M	0	M	0	HTN/DM/DYSLIPIDEMIA	1	1	1			NIL	NIL		2014-08-11	COLON	0	SIGMOID	7	ADENOCA	0	WELL DIFF	0	C	2			1		SIGMOID COLECTOMY	5	NO (PRIMARY METS TO ABD WALL 2016)	0
	M784206	74	70	4	M	0	M	0	HPT		1							2015	COLON	0	SIGMOID	11		0	WELL DIFF	0	C	2			8			14		0
	N586950	63	60	4	F	1	M	0										2015-02-27	RECTOSIGMOID	1	RECTOSIGMOID	9	ADENOCA	0	MOD DIFF	1	C	2			1		POSTERIOR AR	7		109.5
	N570534	58	55	4	F	1	M	0										2015-03-27	RECTUM	2	RECTUM	10	ADENOCA	0	MOD DIFF	1	C	2			1		APR	8		8.8
	N587761	64	60	4	M	0	M	0										10/4/2015-SBB	RECTOSIGMOID	1	RECTOSIGMOID	9	ADENOCA	0	MOD DIFF	1	C	2			1		LAR	7		9.4
	M678022	80	80	4	M	0	M	0										2014-10-29	RECTOSIGMOID	1	RECTOSIGMOID	9	ADENOCA	0	WELL DIFF	0	C	2		CCRT	7		APR	8		2.2
	N368730	60	60	3	M	0	M	0										2012-01-17	COLON	0	SIGMOID	7	ADENOCA	0	WELL DIFF	0	C	2			1		EMERGENCY SIGMOID COLECTOMY & PRIMARY ANASTOMOSIS	5	YES	2.3
	N300148	50	50	3	M	0	I	2	CHOLELITHIASIS									2011-06-03	RECTAL	2	RECTAL	10	MUCINOUS ADENOCA	1	MOD DIFF	1	C	2		ADJ CHEMO RT	7		LAR	7		0
	N591058	49	45	4	F	1	M	0										2015-04-02	RECTAL	2	LOW RECTAL	10	ADENOCA/ INVASIVE ADENOCA	5	WELL DIFF	0	C	2		CHEMO AND RADIO (2015)	7		APR (17/3/2016), POSTERIOR VAGINAL RESECTION (5/5/16)	8	no	0
	N634093	71	70	4	M	0	M	0	DM, HTN, severe hearing impairment						no	no	0	2016-05-06	RECTAL	2	RECTAL-low	10	ADENOCA	0	well diff	0	C	2		Pre-op Radio and Lap AR	5		Laparoscopic AR (6/5/16)	7	No	0
	N539584	53	50	4	M	0	M	0	HPT, RA		1				no	no	0	7/11/2013 (SBB KPJ Kajang)	COLON	0	TRANSVERSE	4	mucin secreting signet ring cell	2	poorly diff	2	C	2		adj folfox x12 (dec 2013- June 2014)	4		Right extended hemi (7/11/2013), total colectomy-recurrent (19/5/16)	2	yes- recurrent at anastomotic site 14/3/2016--> did total colectomy	0
	M940993	74	70	4	M	0	M	0	HPT, IHD NYHA 2									29/6/2015 (SBB)	COLON	0	COLON (LEFT)	6	ADENOCA	0	MOD DIFF	1	C	2		ADJ CHEMO x12, QUASAR (8/2015-10/2015)	4		METACHRONOUS ADENOCA OF COLON//1ST: LAP HARTMAN'S PROCEDURE (29/6/2015)-> COMPLETED CHEMO// 2ND:TOTAL COLECTOMY (FOR CEACAL POLYP-HIGH GRADE DYSPLASIA	12	METACHRONOUS ADENOCA- CAECAL: HIGH GRADE DYSPLASIA (RECTAL THICKEN STUMP)	0
	N620187	61	60	4	M	0	M	0	HPT		1				no	sister-Breast CA		Aug 2015- Obstructed sx ( tubullovillous adenoma with high grade dysplasia)3/3/16 (HPE adenoca)	RECTAL-mid	2	RECTAL-mid	10	Adenoca	0	Not reported	4	C (T4N2Mx)	2		CCRT (24/5/2016)	7		DEFUNCTIONING LOOP TRANSVERSE (2015), AR (14/7/2016)-ABANDONED DUE TO METS	12	NO	0
	N241155	63	60	4	M	0	M	0	DM, HPT, BPH									2016-08-10	RECTOSIGMOID	1	RECTOSIGMOID	9	adenoca	0	mod diff	1	C2	2		Adj chemo completed Feb 2017	4		AR (18/8/16)	7		0
	N648749	74	70	4	F	1	M	0										2016-08-30	rectosigmoid	1	rectosigmoid	9	mucinous adenoca	1	mod diff	1	C	2		complete chemo x12	4		LAPAROSCOPIC AR (22/9/16)	7		0
	N650741	66	65	4	F	1	M	0										2016-10-21	RECTOSIGMOID	1	RECTOSIGMOID	9	ADENOCA	0	MOD DIFF	1	C	2		no chemo	1		AR WITH COLOSTOMY (29.9.16)	7		0
	M759173	59	55	4	M	0	M	0										2014-12-26	RECTAL	2	RECTAL	10	ADENOCA	0	MOD DIFF	1	C	2		AR	1		LAP AR WITH COVERING ILEPSTOMY (DECEMBER 2014), ADHESIOLYSIS	7	CT 2/11/2016- TUMOR RECURRENCE AT ANASTOMOTIC SITE WITH METS	0
	N393056	60	60	3	M	0	M	0	DM,									2012-09-14	RECTAL	2	RECTAL	10	ADENOCA	0	HPE: MICROSCOPIC RESIDUAL DX	4	C (T4N1)	2	DS: COMPLETED CHEMO 30 CYCLES (10 CYCLES BEFORE AND 20 CYCLES POST SURGERY)	NEOADJ CHEMORADIO, SURERY (LOW AR)	7		LOW AR (2012)	7	NO	0
	M667891	65	65	4	M	0	M	0	HTN, DYSLIPIDEMIA, DM, BPH, GASTRITIS,									2016-03-24	COLON	0	TRANSVERSE	4	ADENOCA	0	WELL DIFF	0	C (pT3N1aMx)	2		NO ADJ CHEMO	1		EXTENDED RIGHT HEMI (21/4/16)	2	NO	0
	N529223	51	50	4	M	0	M	0	HYDRONEPHROSIS, HYDROURETER									8/10/2013 (SBB)	RECTAL	2	RECTAL	10	ADENOCA	0	MUCINOUS	4	C	2		NEOADJ RT 25Gy/5#,	5		ULAR AND ILEOSTOMY (8/10/13)	7	NO	0
	N540864	57	55	4	M	0	M	0										6/1/2014 (sbb)	COLON	0	CAECAL	0	ADENOCA	0	WELL DIFF	0	C	2		ADJ CHEMO	4		RIGHT HEMI (6/1/14)	1	NO- CT 2014	0
	N574569	55	55	4	M	0	M	0	Gastritis									12/12/14 (sbb)	COLON	0	HEPATIC FLEXURE	3	ADENOCA	0	MOD DIFF	1	C	2		DEFAULTED CHEMO	1		EXTENDED RIGHT HEMI (Dec 2014)	2	YES at same place (hepatic flexure): 24/2/2016 (BECAUSE DEFALUTED CHEMO)	0
	N625922	64	60	4	M	0	M	0	OBSTRUCTIVE JAUNDICE W ASCENDING CHOLANGITIS, AKI SECONDARY TO ASC CHOLANGITIS									2016-02-10	RECTOSIGMOID	1	RECTOSIGMOID	9	ADENOCA	0	MOD DIFF	1	C	2		FOLFOX AND AVASTIN, 5x	4		AR (FEB 2014)	7	NO	0
	M665306	63	60	4	M	0	M	0										2015-05-18	RECTOSIGMOID	1	RECTOSIGMOID	9	ADENOCA	0	MOD DIFF	1	C	2	ADJ CHEMO	AR + CHEMO	4		AR	7	YES (ANORECTAL 2/1/2018)	1.5
Mr Zairul database	N616737 SPLENIC FLEXURE CA	58	55	4	F	1	M	0	NKMI						NO	NO	0	2016-01-14	COLON	0	SPLENIC FLEXURE	5	ADENOCA	0	POORLY DIFF	2	C2	2		C CHEMO-FOLFOX	4		LEFT HEMI (26/1/16)	3	NO	1.7
	M102064	71	70	4	M	0	M	0	DM, HTN, Hypercholesterolemia, gout									2014-01-08	RECTOSIGMOID	1	RECTOSIGMOID	9	adenoca	0	well diff	0	C	2		chemoradio, FOLFOX x16 (completed4/10/2016)	7		AR (11/1/2014), hepatectomy (31/10/16)	7	NO	0
	N598769	61	60	4	F	1	M	0										2015-06-08	COLON	0	SIGMOID	7	ADENOCA	0	MOD DIFF	1	C (pT3 N1 Mx)	2		no chemo?	1		AR (2015)	7	NO (CT aug 2017)	2.5
	N643764 RECTOSIGMOID CA	69	65	4	M	0	M	0										2016-07-19	RECTAL	2	RECTAL	10	adenoca	0	mod diff	1	c (pT3N2bMx)	2			1		open AR (20/7/16)	7	?	10.8
	N520938	75	75	4	M	0	M	0										2013-07-09	RECTAL	2	RECTAL	10	ADENOCA	0	WELL DIFF	0	C (T2N1CMx)	2		CHEMO	1		AR (9/7/13)	7	NO	2.7
	N633478	63	60	4	F	1	M	0										2016-06-21	RECTAL	2	UPPER RECTAL	10	ADENOCA	0	MOD DIFF	1	C (pT3 N2b Mx)	2			1		AR (LAP AR)	7		0
	N638769	53	50	4	F	1	M	0	HTN									2016-06-07	COLON	0	SIGMOID	7	ADENOCA	0	WELL DIFF	0	C (T3N2b Mx)	2		PALLLIATIVE CHEMO	4	yes	AR	7		0
	N636511 LOW RECTAL CA	50	50	4	M	0	M	0	GASTRITIS									2016-06-01	RECTAL	2	RECTAL-LOW	10	ADENOCA	0	N/A	4	C	2			8			14		0
	M442511	66	65	4	F	1	M	0										2016-06-08	RECTOSIGMOID	1	RECTOSIGMOID	9	ADENOCA	0	WELL DIFF	0	C (ypT2 N1a Mx)	2		NEOADJ RADIO, SURGERY	5		AR (JUNE 2016)	7	NO	0
	M762651	67	65	3	F	1	M	0	BREAST CANCER STAGE 1 (OCT 2013), RT ON JAN 2014/ RIGHT KNEE OA,									2010-11-23	COLON	0	SIGMOID	7	ADENOCA	0	WELL DIFF	0	C	2	CHEMO	AR + CHEMO x12	4		AR	7	NO	0
	N602671	49	45	4	F	1	M	0										year 2015	RECTOSIGMOID	1	RECTOSIGMOID	9	no data	0	no data	4	C (T3N3Mx)	2		XEOLOX x8 CYCLES	4		AR (MAY 2015)	7	NO	0
	N181335	60	60	4	M	0	M	0										2013	RECTAL	2	RECTAL-MID	10	ADENOCA	0	WELL DIFF	0	C (pT3N1Mx)	2			1		HARTMAN'S	6		0
	N403579	66	65	3	M	0	M	0	CHOLELITHIASIS									2012	RECTAL	2	RECTAL	10		0		4	C	2		Adj Radio and chemo	7		AR (NOT IN PPUKM)	7	NIL	0
	N062595	68	65	4	F	1	M	0										2014-10-27	RECTOSIGMOID	1	RECTOSIGMOID	9	ADENOCA	0	MOD DIFF	1	C	2	PALLIATIVE CHEMO	PALLIATIVE CHEMO	4	Yes	LAPAROSCOPIC AR	7	NIL (PRIMARY WITH LUNG METS)	4.4
	M470343	76	75	4	F	1	M	0	SIGMOID DIVERTICULUM (INCIDENTAL)									2014-11-20	COLON	0	SIGMOID	7	ADENOCA	0	WELL DIFF	0	C	2			1		SIGMOID COLECTOMY	5	NIL	5.1
	N658939	60	60	4	F	1	M	0	NKMI									2016-12-02	ANUS	3	ANORECTAL	11	ADENOCA	0	POOR DIFF	2	~C (T3N1M0)	2	PLANNED FOR NEOADJ CCRT BUT DEFAULTED, PLANNED FOR XELOX BUT BLEED	DEFUNCTIONIG COLOSTOMY & HEMOSTATIC RT 20GY/5# TO PELVIS	5	Yes	DEFUNCTIONIG COLOSTOMY DEC 2016	13	NIL (METS TO LIVER, LUNGS, NODAL DEC 2016)	4.6
	N659377	49	45	4	F	1	M	0										1/12/2016 (CT)	OVERLAPPING	4	ANORECTAL TO SIGMOID	8	ADENOCA (NO RESIDUAL UPON SURGICAL REMOVAL)	0	MOD DIFF	1	C	2	NEOADJ CCRT (COMPLETED)	DEFUNC COLOSTOMY + NEOADJ CCRT + APR & TAHBSO	7		DEFUNCTIONING COLOSTOMY THEN APR	12	NIL	1.6
	N647268	78	75	4	M	0	M	0	DM, HPT, DYSLIPIDEMIA, CHR HEP C									2016-12-01	RECTAL	2	RECTUM	10	ADENOCA	0	WELL DIFF	0	T2N1MX	2			1		LAPARASCOPIC ULTRA LOW ANTERIROR RESECTION WITH DEFUNCTIONING ILEOSTOMY	7	NO DOC	11.4
	N643206	65	65	4	M	0	M	0										2016-10-14	RECTAL	2	MID AND UPPER RECTUM	10	ADENOCA	0	MOD DIFF	1	C	2	SHORT COURSE RT		5		OPEN BOWEL RESECTION AND LEFT HEMICOLECTOMY	3		0
	N617050	51	50	4	F	1	M	0										2016-06-20	RECTOSIGMOID	1	RECTOSIGMOID	9	adenoca	0	well diff	0	C	2		pt refused	1		HARTMANN'S	6		0
	N650163	76	75	4	F	1	M	0										2016-09-09	COLON	0	SIGMOID COLON	7	ADENOCA	0	well diff	0	C	2		0	1		OPEN RESECTION OF BOWEL	13		0
	N662929	70	70	4	F	1	M	0										2017-02-17	COLON	0	Sigmoid	7	adenoca	0	WELL DIFF	0	C	2			1		Open anterior resection with total abdominal hysterectomy and right salphingo-oopherectomy	7		2
	N178421	51	50	3	M	0	M	0										2008-01-01	COLON	0	SIGMOID	7	ADENOCA	0	MODD DIFF	1	C	2		ADJ CHEMO X8	4		LT HEMICOLECTOMY	3	NO	0
	N344591	51	50	3	F	1	M	0										2011	COLON	0	CAECUM	0	ADENOCA	0	NO DOC	4	C	2		ADJ CHEMO	4		RT HEMICOLECTOMY	1	NO	0
	N360106	75	75	3	M	0	M	0										2011	RECTUM	2	LOW RECTUM	10	ADENOCA	0	MOD DIFF	1	C	2		NO NEOADJ/ ADJ THERAPY	1		APR	8		0
	N080088	60	60	4	M	0	I	2										2014-10-02	rectosigmoid	1	RECTOSIGMOID	9	MUCINOUS	1	well diff	0	C (pT2N1Mx)	2		QUASAR	4		AR (Sept 2014)	7	no	0
	N275006	64	60	4	M	0	I	2	DM, HPT									2017-04-19	RECTAL	2	RECTAL	10	ADENOCA	0	no report	4	c (CT-REGIONAL LYMPHADENOPATHY)	2		NO REPORT (DX April 2017)	8		NO REPORT	0	NO REPORT	0
	M942912	52	50	2	M	0	M	0										2004	COLON	0	LT COLON	6	ADENOCA	0	WELL DIFF	0	C	2		ADJ CHEMO, NO RT, NO NEOADJ THERAPY	4		HARTMANN'S	6		0
	M610290	73	70	1	M	0	M	0										?2002	RECTAL	2	RECTAL	10	no report	0	MOD DIFF	1	C	2		NO NEOADJ THERAPY, ADJ CHEMO	1		AR	7		6.5
	M807794	68	65	1	F	1	M	0	2001										RECTAL	2	RECTAL	10	adenoca	0	WELL DIFF	0	C	2		NEOADJ CHEMO RT	7		EXCISION + END COLOSTOMY (PALLIATIVE OP)	13	NO (PRIMARY WITH PERTIONEAL METS)	1.4
	N285476	35	35	3	M	0	M	0	FAP									2010-02-24	anorectal	3	anorectal	11	ADENOCA	0	mod diff	1	C	2		unknown of chemo	8		Panproctocolectomy	11		0
	M670435	63	60	1	f	1	m	0										1998	rectal	2	rectal	10	no report	7		4	C	2			8			14	NO	0
	M661572	53	50	1	f	1	m	0										1998	no report	5		12		7		4	C	2			8			14	UNKNOWN	0
	M731542	57	55	1	f	1	m	0										1998	no report	5		12		7		4	C	2			8			14	NO	0
	M654829	69	65	1	m	0	m	0										2000-08-07	colon	0	ascending colon	2	adenoca	0	mod diff	1	C	2			8			14	NO	0
	M751851	74	70	4	M	0	M	0	DM, HPT, COPD, HEPATITIS B, IHD									2016-12-07	RECTAL	2	MID RECTAL CA	10	ADENOCA	0	mod diff	1	C (yp T2N2Mx)	2		NEOADJ CCRT	7		DEFUNCTIONING COLOTOSTOMY (5/5/17)	13	NO	0
	N674026	58	55	4	M	0	M	0	dm, hpt, dyslipidemia									2017	RECTUM	2	RECTUM	10	adenoca	0	mod diff	1	C2	2		DS no chemo record	8		ULAR	7		0
	N682465	70	70	4	M	0	M	0										2017	COLON	0	SIGMOID	7	adenoca	0	mod diff	1	C	2		NO ADJ CHEMO	8		ar	7		0
	M655306	64	60	4	M	0	M	0										2015	RECTOSIGMOID	1	RECTOSIGMOID	9	adenoca	0		4	C	2			8			14		0
	N636606	66	65	4	F	1	M	0										2016	COLON	0	SIGMOID	7	adenoca	0	well diff	0	C	2			8			14		0
	N621544	60	60	4	F	1	M	0										2016	RECTOSIGMOID	1	RECTOSIGMOID	9		7		4	C	2			8			14		0
	N282778	63	60	3	M	0	M	0										2010-01-14	Rectosigmoid	1	rectosigmoid	9	adenoca	0	well diff	0	C2 (pT3N2Mx)	2		surgery and TCA oncology (no pharmacy record)	1		AR (13/1/2010	7		0
	N333405	40	40	3	M	0	BIDAYUH (O)	3	NKMI									2011-01-28	rectosigmoid	1	rectosigmoid	9	adenoca	0	well diff	0	C2	2		FOLFOX x4--> liver resection --> FOLFOX x4	4		exp lap and Hartmann's (27/1/11)	6		0
	N214491	59	55	3	f	1	M	0	DM,HPT, Dyslipidemia									2010-12-24	colon	0	descending colon	6	adenoca	0	mod diff	1	C (pT3N2Mx)	2		FOLFOX x6, FOLFIRI x2	4		LT HEMI-PERFORATED DESCENDING COLON TUMOR--> EXP LAP AND STOMA CREATION FOR ANASTOMOTIC LEAK	3		0
	M919036	49	45	2	M	0	C	1	DM, HPT, DYSLIPIDEMIA, IHD	1	1	1	1				2	2003-09-28	RECTAL	2	RECTAL	10	ADENOCA	0	POOR DIFF	2	D	3	NEOADJUVANT 5FU + RT, COMPLETED JULY 2004,	5FU	4		APR (30 JAN 2004), REFUSED LIVER RESECTION, DS JULY 2017: COLON CA IN REMISSION SINCE 2004	8	NO LOCAL RECURRENCE: CT JULY 2008	1.2
	M615458	49	45	2	M	0	C	1	FPC, CHOLANGIOCA					4		CHOLANGIOCARCINOMA		2003-11-11	OVERLAPPING COLON	4	transverse COLON + RECTAL	8	ADENOCA	0	WELL DIFF	0	D	3	NIL	palliative ileorectal bypass	1	yes	ILEORECTAL BYPASS (9/8/2004)	13	NO RECORD	66
	M696310	44	40	2	M	0	C	1	HPT	0	1	0	0					2004-10-20	COLON	0	ASCENDING COLON	2	ADENOCA	0	MOD DIFF	1	D	3	CHEMO, + ADJUVANT CHEMO FOR RECURRENT TUMOR		4		APR (1999)--> Subtotal colectomy and jejunal resection for recurrent (5/11/2004)	8	RECURRENT ADENOCA 2004 (LEFT SIDE), Recurrent mod diff adenoca with direct involvement of jejunum. Modified Duke Stage D	7.4
	M834694	42	40	1	M	0	C	1	no DS/postop									2002-01-30	COLON	0	no report	12	ADENOCA	0	WELL DIFF	0	D	3	NO DOC		8		no record	14	no record	0
	N351598	46	45	3	M	0	C	1	NIL									2011-06-17	RECTAL	2	RECTAL	10	ADENOCA	0	WELL DIFF	0	D	3	DEFAULTED ONCO F/UP		1		SIGMOID COLOSTOMY FOR IO (28/6/11)	13	NO REPORT	2565
	M964054	62	60	2	F	1	C	1	no DS/postop--nil									2004-07-20	RECTAL	2	RECTAL	10	ADENOCA	0	MODD DIFF	1	D	3	8 CYCLES OF CT- Calcium LV (4x-2 days each time), Oxaliplatin (9x-1 day each)		2		no record	14	no record	3979
	M992027	56	55	2	M	0	C	1	NIL									2005-02-07	COLON	0	SIGMOID	7	ADENOCA	0	POOR DIFF	2	D	3	CHEMO		4		APR (25/2/2005)	8	No record	4
	M787969	59	55	1	f	1	c	1										2000	COLON	0		12	ADENOCA	0	WELL DIFF	0	D	3			8			14		0
	M866832	55	55	3	F	1	C	1	PANIC DISORDER > 30 YEARS ON T. LORAZEPAM, CHOLELITHIASIS, CHRONIC GASTRITIS,									2012-01-18	RECTOSIGMOID	1	RECTOSIGMOID	9	ADENOCA	0	MOD DIFF	1	D	3	CHEMO		4		AR (17/1/2012) & LIVER RESECTION (12/3/2013)	7	YES (CT 13/8/2015-LOCAL RECURRENCE WITH PELVIC AND PRESACRAL NODAL METS)	3.6
	N530896	54	50	4	M	0	C	1	HPT, SLIPPED DISC, CHOLELITHIASIS		1							2013	RECTAL	2	RECTAL	10	ADENOCA	0	MOD DIFF	1	D	3	NEOADJ CHEMO-FOLFOX X6, CCRT, THEN FOLFOX X6		7		LAPAROSCOPIC LAR + WEDGE RESECTION OF LIVER METS	7	NO (PRIMARY WITH LUNG AND LIVER METS)	2.6
	N343584	60	60	3	F	1	C	1										2011-02-01	RECTAL	2	RECTAL	10	ADENOCA	0	MOD DIFF	1	D	3	ADJ CHEMO-007 TRIAL (PAVITUMURAB)/FOLFIRI x6 THEN x12 (2012), BRAIN RT 5x FOR 1 WEEK (2013)		4	Yes	LOW AR ( AT PRIVATE)	7	YES (LOCAL INFILTRATION INVOLVE CERVIX AND VAGINA)	0
	N268329	63	60	3	m	0	C	1	A									12/10/2009 (CT)	RECTAL	2	RECTAL	10	ADENOCA	0	MOD DIFF	1	D	3	CHEMO-5FU, FOLIC ACID		4		COLOSTOMY	13	NO (PRIMARY WITH LUNG METS)	2.4
	M679224	64	60	1	F	1	C	1										1999 (*5/7/2001-SBB)	?RECTUM	5	SMALL BOWEL + RECTAL SHEATH	12	ADENO CA	0	WELL DIFF	0	D	3			1		?RESECTION OF SMALL BOWEL & RECTUS SHEATH	13		0
	N077845	67	65	2	m	0	c	1	CHR GRANULOMATOUS LYMPHADENITIS									2006-08-30	COLON	0	DESCENDING COLON	6	ADENOCA	0	MODD DIFF	1	D	3	N		1		LEFT HEMICOLECTOMY	3	ADVANCE COLORECTAL CA WITH DEFUNCTIONING COLOSTOMY	9.8
	M286712	89	85	1	M	0	C	1	COAD, CVA									2000-08-21	COLON	0	NO DOC	12	ADENOCA	0	MOD DIFF	1	D	3			8		NO REPORT	14	NO REPORT	4.1
	M850111	73	70	2	M	0	C	1	DM	1								16/9/2004-CT	COLON	0	SIGMOID	7	ADENOCA	0	WELL DIFF	0	D	3		RT	2		no record	14	no record (dx in tung shin hosp), primary with bladder mets	5.2
	M187045	79	75	1	F	1	C	1	NIL									6/6/2001-SBB	COLON	0	TRANSVERSE COLON	4	ADENOCA	0	POOR DIFF	2	D	3		NO DOC	1		Transverse colectomy (24/7/2001)	13	no record	0
	M814705	56	55	1	F	1	m	3	ADENOCA OF APPENDIX, TRO PRIMARY SCOURCE									2002	COLON	0	unknown	12	ADENOCA	0	WELL DIFF	0	D	3	NO DOC		3		no record	14	no record	0
	M958780	74	70	2	M	0	C	1	B/L POAG POST NEEDLING & MMC (2008), CATARACT (2011)									2004-06-07	COLON	0	DESCENDING COLON	6	ADENOCA	0	WELL DIFF	0	D	3		NO RECORD	2			14		99.7
	N199909	71	70	3	M	0	C	1	DYSLIPIDEMIA, HTN,		1	1			BROTHER COLON CA			2008-07-07	RECTAL	2	RECTAL	10	ADENOCA	0	WELL DIFF	0	D	3		CCRT, CHEMO	7		11/12/08: AR, REVERSAL OF ILEOSTOMY (12/8/2010)	7	NO ANASTOMOTIC RECURRENCE	3.5
	M681303	82	80	1	m	0	c	1										?2000 (NO DOC ON OMS)	COLON	0	NO DOC ON OMS	12	ADENO CA	0	WELL DIFF	0	D	3			8		NO DOC	14		2.1
	N309777	74	70	2	M	0	C	1	HTN/DYSLIPIDEMIA		1	1						YEAR 2007	COLON	0	ASCENDING	2	ade	0	MODD	1	D	3			1		ar	7		0
	N295595	71	70	3	F	1	C	1										2010	COLON	0	DESEDNING COLON	6	ADENOCA	0	MOD TO POORLY DIFF	1	D	3		FOLFOX	4		HARTMANN (19/9/09)	6		0
	N628109	41	40	4	F	1	c	1	Crohn's disease, HPT,					3				2016-03-01	COLON	0	SIGMOID	7	adenoca	0	mod diff	1	D	3		CCRT	7		Hartmann's procedure/ total colectomy, hemicolectomy (DS) for IO (4/8/16)	12	no-ct 13/10/2017	0
	N120498	64	60	3	M	0	I	2										10/8/2011 (CT)	RECTAL	2	RECTAL	10	ADENOCA	0	MOD DIFF	1	D	3	NEOAD-FOLFOX (6 CYCLES), CT GUIDED RADIOFREQUENCY ABLATION OF LT LUNG NODULE (2012)		4		HARTMANN'S (2011)	6	NO (PRIMARY WITH LIVER METS DEVELOP LUNG METS)	109.3
	N599954	56	50	4	m	0	c	1	NKMI									Feb 2015 (Gleneagles)	RECTAL	2	RECTAL	10	adenoca	0	mod diff	1	D	3			1		LAR (13/3/15), IO: laparotomy+ adhesiolysis+appendicectomy (10/4/15),	7	yes-7/1/2016 at rectal	0
	N622230	61	60	4	m	0	c	1										8/1/2016 (SBB)	RECTAL	2	RECTAL	10	adenoca	0	well diff	0	D (T3N2b M1)	3		no chemo: unfit, already mets, referred hospice post surgery (Palliative)	1	yes	AR (8/1/16)	7	no	0
Mr zairul's 2nd phase	M954809	70	70	4	M	0	C	1	DEMENTIA, GLAUCOMA, HTN, DYSLIPIDEMIA									Year 2016	COLON	0	SIGMOID	7		0		4	D	3		PALLIATIVE RT 30Gy/10#	5	Yes	CREATION OF COLOSTOMY (1/11/2016)-TRANSVERSE COLOSTOMY	13		0
	N660001	56	55	4	F	1	C	1	HPT, BA									2016-12-01	RECTAL	2	RECTAL	10	ADENOCA	0	MOD DIFF	1	D	3	NEOADJ CHEMO- XELOX X7; PALLIATIVE RT(25GY/5#) & CHEMO (FOLFIRI X10 (SO FAR))		1	Yes	DEFUNCTIONING TRANSVERSE COLOSTOMY	13	NIL (ADVANCED PRIMARY-LOCAL & LIVER METS)	126.2
	N007089	70	70	4	M	0	C	1										2016	COLON	0	ASCENDING	2	adenoca	0	well diff	0	D	3		pt refused	1		RT HEMI	1		0
	N668192	65	65	4	M	0	C	1	HPT									2017-03-31	COLON	0	SIGMOID	7	ADENOCA	0	MOD DIFF	1	D	3			8		AR	7		0
	m907935	53	50	2	M	0	C	1											RECTAL	2	RECTAL	10	no report	7		4	D	3		NO	1		COLOSTOMY	13		78
	M621894	60	60	1	f	1	c	1										1998	no report	5	no report	12	no report	7	no report	4	D	3			8			14		0
	M695900	70	70	4	m	0	c	1											no report	5		12		7		4	D	3			8			14		0
	M732602	64	60	1	f	1	c	1	IHD, COAD									1999	no report	5		12		7		4	D	3			8			14	UNKNOWN	0
	N197687	68	65	4	M	0	C	1	HPT, DYSLIPIDEMIA, GOUT									2015	colon	0	sigmoid	7	ADENOCARCINOMA	0	mod diff	1	D (pT3N2bM1a)	3		NO CHEMO-checked pharma record	1		AR (31/3/2017)--> Hartmann's due to anastomotic leak	12	NO	0
	N678687	72	70	4	M	0	C	1										2017	COLON	0	ASCENDING COLON	2	adenoca	0	mod diff	1	D	3		no chemo	1		right hemi (31/5/2017)	1		0
	N334669	65	65	3	M	0	C	1	BPH, Dyslipidemia,									2011-05-26	colon	0	caecum	0	adenoca	0	well diff	0	D	3		no chemo-palliative	1	Yes	ILEOCOLIC BYPASS (25/5/2011)	13		0
	N289714	59	55	3	M	0	C	1										2011-04-11	rectal	2	rectal	10	no report	0	no report	4	D	3		Radiotherapy x3, not fit for chemo	5	Yes	DEFUNCTIONING SIGMOID COLOSTOMY (8/4/2011)	13		0
	M029648	50	50	1	F	1	C	1										1998	RECTAL	2	RECTAL	10	NO REPORT	7	NO REPORT	4	D	3			8			14	NO	0
	M752876	47	45	1	F	1	M	0	no DS/postop									2000-07-04	COLON	0	DESCENDING COLON	6	ADENOCA	0	WELL DIFF	0	D	3	NO DOC		1		Left Hemi (21/7/2000)	3	no record	301
	N141535	36	35	2	F	1	M	0	NIL									2007-09-17	RECTAL	2	RECTAL	10	OTHERS-SIGNET RING CELL CA	2	WELL DIFF	0	D	3	PRIVATE		1		NO RECORD (PRIVATE)	14		0
	N519981	48	45	4	M	0	M	0	HEPATITIS B carrier-lamivudine									2013-07-05	RECTOSIGMOID	1	RECTOSIGMOID	9	ADENOCA	0	POOR DIFF	2	D	3	Palliative chemo (2013		8	Yes		14		0
	N375445	45	45	3	M	0	M	0	CHEMO	1					NIL	NIL		19/11/2011-OP	RECTOSIGMOID	1	RECTOSIGMOID	9	ADENOCA	0	NA	4	D	3	CHEMO-FOLFOX X12, 2ND LINE CHEMO (POST LIVER METS)- FOLFIRI X6 (STOPPED DT POOR TOLERABILITY (FOR BSC)		1		SUBTOTAL COLECTOMY (NOT MENTIONED IN DISCHARGE SUMMARY)	9	YES (PRIMARY WITH LIVER METS DEV RECURRENCE AT SIGMOID JX 2014)	0
	M912700	47	45	2	F	1	M	0	DM, HPT, CHRONIC COLITIS (ASCENDING & DESCENDING COLON)						NIL	NIL		2004-10-07	RECTAL	2	RECTAL	10	ADENOCARCINOMA	0	WELL DIFF	0	D	3	COMPLETED CHEMO, RADIO		7		LOW AR+ VAGINECTOMY+ OOPHORECTOMY	7	NO	1.6
	M728514	47	45	1	m	0	m	0										1999 (NO REQ ON OMS)	COLON	0	?	12	ADENO CA	0	WELL DIFF	0	D	3			8		?	14		0
	N233866	30	30	3	M	0	M	0										2009-03-04	RECTAL	2	RECTAL	10	ADENOCA WITH SIGNET RING CELL FEATURES	2	N/A	4	D	3	CCRT		7		EXP LAP AND STOMA CREATION (4/3/09)	13		41.6
	N551567	36	35	4	F	1	M	0	FIBROID (2014), ASTHMA						NO	NO		2014-04-03	RIGHT	0	CAECAL	0	ADENOCA	0	MOD DIFF	1	D	3		PLANNED TO START PALLIATIVE FOLFOX, BUT PT NOT KEEN, DEFAULTED	1	Yes	RIGHT HEMI (7/4/2014)	1	NO	2379
	N504853	37	35	4	M	0	M	0	DM	1					NO	NO		29/1/2013(Pantai)	RECTAL	2	RECTAL	10	ADENOCA	0	POOR TO MOD DIFF	1	D	3		not keen for chemo, went for traditional medicine and came back7 momths later with gluteal sweeling-rectal tumor perforating into perineum (EUA and I&D done)	0		Not done	0	NOT RESECTED	0
	M667410	40	40	1	m	0	m	0										1998		5		12		7		4	D	3			8			14		0
	M807458	59	55	1	M	0	M	0	HPT		1				NIL			2001-07-12	RECTAL	2	RECTAL	10	ADENOCA	0	POOR DIFF	2	D	3	NEOAD: 5 CYCLE OF CHEMO, 25 CYCLE OF RT/ 25 CYCLE OF DXT	5FU	6		REFUSED SURGERY	0	REFUSED SURGERY	0
	M914235	54	50	2	F	1	M	0	DYSLIPIDEMIA, HPT, UTERINE FIBROIDS		1	1			NO	NO		2003-07-18	RECTOSIGMOID	1	RECTOSIGMOID	9	ADENOCA	0	WELL DIFF	0	D	3	FILE: INCIDENTAL FINIDNG OF RECTOSIGMOID CANCER DURING TAHBSO FOR FIBROID, INOPERABLE, STARTED ON CHEMO. RECEIVED ONE CYCLE OF DEGRAMMOT REGIME ON 13.8.03, AND ANOTHER 6 CYCLES OF CT AND RT AT ANOTHER HOSP (UNKNOWN REGIMEN AND DRUGS)	DEGRAMMOT (AUG 2003) (PALLIATIVE)	2	Yes	TAHBSO and SIGMOID colostomy (5/2003) * INOPERABLE-TUMOR LEFT INSITU	13	NO RECORD// METS TO VAGINAL VAULT ONE YEAR LATER (2004)	0
	N571217	68	65	4	M	0	M	0	DM, HPT, HIP ARTHROPLASTY, DIVERTICULOSIS	1	1				NIL			2014-10-10	RECTOSIGMOID	1	RECTOSIGMOID	9	ADENOCA	0	MOD DIFF	1	D	3	NO DOC		1		HIGH AR + WEDGE RESECTION SEGMENT VII OF LIVER	7	NO DOC (PRIMARY WITH LIVER METS, PARAAORTIC & MEDIASTINAL LN METS)	0
	M960842	58	55	2	F	1	M	0	RAISED CA19-9, rheumato f/up (pcm, tramadol), hemato clinic-Megace									2004-06-22	RECTOSIGMOID	1	RECTOSIGMOID	9	ADENOCA	0	POOR DIFF	2	D	3	4 CYCLES OF CT--> 8 CYCLES OF CT- (OXA 2004)-> NON-CHEMORESPONSIVE CRC W EXTENSIVE LIVER METS		2		no record	14	Non Chemoresponsive, 2004 Rectal biopsy-High grade villous biopsy, cannot rule out invasion, no repeated biopsy after that	17.4
	M685404	65	65	1	F	1	M	0	DM, HPT, DYSLIPIDEMIA,	1	1	1						2002-01-31	RECTAL	2	rectal	10	ADENOCA	0	WELL DIFF	0	D	3	NO DOC		8		no record	14	no record	53.9
	M840889	58	55	1	F	1	M	0	no DS/postop									2001	unknown	5	unknown	12	ADENOCA	0	WELL DIFF	0	D	3	NO DOC		8		no record	14	No record	77
	M805651	62	60	2	M	0	M	0	GASTRITIS, HEMORRHOIDS,									2003-04-07	RECTAL	2	RECTAL	10	ADENOCA	0	WELL DIFF	0	D	3	Palliative Chemo (CT 2008)		4	Yes	Anterior resection (6/6/2002)	7	NO- normal colon biospy at anatomosis (2003)	76.8
	M895122	56	55	2	f	1	m	0	NIL									2003	COLON	0		12	ADENOCA	0	WELL DIFF	0	D	3	NO DOC		8		no record	14	no record	0
	N382757	50	50	3	M	0	M	0	NIL									2010	RECTAL	2	RECTAL	10	ADENOCA	0	MOD DIFF	1	D	3			1		PROXIMAL TRANSERSE COLOSTOMY (15/2/12)	13	NO	0
	N403436	55	55	3	M	0	M	0	DM, HPT						NIL	NIL		2012-08-13	RECTOSIGMOID	1	RECTOSIGMOID	9	ADENO CA	0	WELL DIFF	0	D	3	RADIOTHERAPY, PALLIATIVE CHEMO		1	Yes	PALLIATIVE DEFUNCTIONING COLOSTOMY	13	NO	49.8
	m756616	63	60	1	m	0	m	0										2000-08-22	COLON	0	N/A	12	ADENO CA	0	WELL DIFF	0	D	3			8			14		0
	N104697	54	50	2	f	1	m	0	UTERINE FIBROID						BROTHER- LEUKEMIA			*8/3/2007 (CT SCAN)	RECTAL	2	RECTAL	10	ADENOCA	0	WELL DIFF	0	D	3	COUNSELLED FOR SHRINKAGE OF TUMOUR BUT DEFAULTED; PALLIATIVE CARE (NOT FOR CHEMO AND RADIO AS IT WILL COMPLICATE FISTULA); PALLIATIVE RADIOTHERAPY TO STOP SEVER PER RECTAL BLEED		3	Yes	PLANNED FOR LAR/ APR AFTER NEOADJ CHEMO BUT DEFAULTED. SURGERY CANCELLED	0	NO (RECTAL CA WITH LOCAL INFILTRATION TO VAGINA and BLADDER BASE WITH LIVER METS 2007 (SAME YEAR))	2.7
	N054537	71	70	3	M	0	M	0	DM	1					NIL			2010-11-24	RECTAL	2	RECTAL	10	ADENOCA	0	ADENOCA	4	D	3		PALLIATIVE CHEMO- FOLFOX X10, UFT X2 (5/52 IN 2013), BRAIN RT FOR BAIN METS LATER	2	Yes	REFUSED OP	0	N/A (DISESASE PROGRESS AS PT REFUSED OP)	8.5
	N003953	78	75	2	M	0	M	0	N/A									30/3/2005-CT	COLON	0	DESCENDING COLON	6	ADENOCA	0	WELL DIFF	0	D	3		N/A	8		no record	14	no record	0
REPEAT	M840867	73	70	1	M	0	M	0	NIL									7/3/2002-CANNOT SEE RESULT ON OMS	COLON	0	N/A	12	ADENOCA	0	WELL DIFF	0	D	3		NO DOC	8		no record	14	no record	0
high grade dysplsia	M267140	71	70	1	m	0	m	0										1999 (NO DOC ON OMS)	COLON	0		12	ADENO CA	0	WELL DIFF	0	D	3			8			14		0
	M864840	72	70	4	M	0	M	0										2015-08-12	RECTOSIGMOID	1	RECTOSIGMOID	9	ADENO CA	0	WELL DIFF	0	D	3			1		AR	7	PRIMARY WITH METS	0
	M643769	53	50	3	F	1	M	0										2008-02-15	COLON	0	SIGMOID	7	ADENOCA	0	WELL DIFF	0	D	3			1		SIGMOID COLECTOMY	5		4.1
	M334216	70	70	3	F	1	M	0										2009-02-16	RECTAL	2	RECTAL	10	ADENOCA	0	MODD DIFF	1	D	3			1		AR	7	NIL	27.6
	M213703	77	75	1	M	0	M	0										2002	RECTUM	2	RECTUM	10	adenoca	0	MODD	1	D	3			1		ar	7		0
	N145806	77	75	4	M	1	M	0										2013	COLON	0	TRANSVERSE COLON	4	adenoca	0	MOD DIFF	1	D	3		FOLFOX (Liyana's data)	4		colectomy	13		0
	N632382	47	45	4	F	1	M	0	HYPERTHYROID									7/3/16 (DS)	RECTOSIGMOID	1	RECTOSIGMOID	9	ADENOCA	0	MOD DIFF	1	D	3		PALLIATIVE CHEMO, C 12x FOLFOX	4	Yes	AR +TAHBSO (APRIL 2016)	7	YES- AT SURGICAL SITE (23/11/16)	161
	N368554	69	65	3	F	1	M	0										31/10/11(SBB)	COLON	0	COLON (RIGHT)	2	ADENOCA	0	MOD DIFF	1	D (Pt3n0m1)	3		CHEMO C 2012, 30 x	4		RIGHT HEMI (31/10/11), SEGMENTAL LIVER RESECTION (2011), AR (2015)-METACHRONOUS	12	METACHRONOUS TUMOR 20CM FROM ANAL VERGE- DID AR (DUKE A)	0
	N646366	76	75	4	F	1	M	0										2015-09-01	RECTAL	2	UPPER RECTAL	10	ADENOCA	0	MOD DIFF	1	D	3	PLANNED FOR CHEMO BUT FMILY NOT KEEN		1		EXPLORATORY LAPAROTOMY, DEFUNCTIONING DISTAL TRANSVERSE LOOP COLOSTOMY	13	NO (PRIMARY WITH LIVER & MULTIPLE LUNG METS)	0
	N368438	69	65	3	F	1	M	0										2011	COLON	0	SIGMOID	7	CA	7	NO DOC	4	D?	3		NO NEADJ & ADJ THERAPY	8			14	SIGMOID CA WITH UTERUS AND BLADDER METS MEASURING 19CM. ANTERIOR PORTION BENEATH LAPAROTOMY SCAR PRESENT ENTEROCUTANEOUS FISTULA	0
	N396367	51	50	3	M	0	M	0										2012-05-01	RECTUM	2	RECTUM	10	ADENOCA	0	n/a	4	D	3		Unknown chemo status- planned for FOLFOX	8		unknown	14	PRIMARY WITH DISTANT METS	0
	M775616	63	60	1	M	0	M	0										2000	ANAL	3	ANAL	11	ADENOCA	0	WELL DIFF	0	D	3			1		EMERGENCY SURG (NO DOC ON OMS)	14		0
	N670550	85	85	4	M	0	M	0	FAP, BPH, HPT									2017-03-21	RECTOSIGMOID	1	RECTOSIGMOID	9	mucinous	1	NO REPORT	4	Pt3 N2b Mx	3		NO CHEMO-checked pharma record	1		TOTAL PROCTOCOLECTOMY AND ILEAL RECTAL ANASTOMOSIS WITH ILEOSOTOMY	11		0
	N617852	64	60	4	M	0	M	0										2015	RECTAL	2	RECTAL	10	no report	1	no report	4	D	3		neoadj FOLFOX x12, palliative FOLFIRI X2, RT pelvis (palliative)	6	Yes	NO record of surgery, Rectal CA with lung and liver mets	0	no surgery	0
	N656137	80	80	4	F	1	M	0	HPT, DYSLIPIDEMIA									2016-09-01	anorectal/ low rectal	3	anorectal/ low rectal	10	mucinous	1	mod diff	1	stage IV anorectal ca	3		long course CCRT	7		Colostomy (5/11/2016)	13	no	0
	M774307	61	60	3	M	0	M	0	DM,									2010-07-02	colon	0	sigmoid	7	adenoca	0	well diff	0	D	3		? No chemo	8		AR	7	no	0
	M753400	71	70	3	F	1	M	0										2008-02-20	colon	0	hepatic flexure	3	mucinous adenoca	1	n/a	4	D	3		Chemo x6	4		extended right hemi (20/2/2008), exp lap &double barrel stoma (26.2.2010) for anstomotic leak, exp lap(26/8/2010) for IO sec to recurrent ovarian cancer	12		0
	N510704	21	20	4	M	0	m	3	NIL						NO	NO		2013-04-26	RECTAL	2	RECTAL	10	ADENOCA	0	POOR DIFF	2	D	3	LONG COURSE CCRT WITH W1+ W5 MAYO, 45Gy/25# (JULY 2013)--> OP --> ADJ DEGRAMOT (DIDN’T START AS PT WAS ADMITTED DUE TO IO)--> PALLIATIVE XELOX x4 CYCLES (IV OXALIPLATIN & T. XELODA)	CCRT+ MAYO -> PALLIATIVE XELOX	7	Yes	LOOP SIGMOID COLOSTOMY (25/4/13)--> CCRT LONG COURSE COMPLETED 5/7/2013--> AR PLANNED ON 15/8/13 (ABANDONED DUE TO INTRAOP FINDINGS: ASCITES ETC	13	N/A	20.6
	M699844	24	20	1	f	1	c	1										1999	?	5		12		7		4		4			8			14		0
	N416175	36	35	3	M	0	C	1	nkmi						no	no	0	2010- dx in Seremban hospital	RECTAL	2	rectal	10	ADENOCA	0	NO RECORD	4	NO RECORD	3		CCRT-Nilai cancer institute (6/12/2010-1/11/2011), CHINA CHEMO-2016,	7	Yes	EXP LAP ADHENOLYSIS WITH CREATION OF ILEOSTOMY + COLOSTOMY (10/12/16)-FOR LOW RECTAL CA/ FAILED TO REMOVE TUMOUR	13	NO	0
	N310176	39	35	3	F	1	C	1										2008	?	5		10		0		4		4			1		AR (2010)	7		0
	M733843	40	40	1	M	0	C	1	NKMI						NO	NO		1998-11-01	RECTAL	2	RECTAL	10	ADENOCA	0	MOD DIFF	1	N/A	3	DIAGNOSED IN NOV 1998, OPTED FOR (5FU/UFT) AND RADIO (x30) INSTEAD OF SURGERY.COMPLTED CCRT. THE TUMOR METS DESPITE ON CCRT, THEN UNDERWENT DEFUNCTIONING TRANSVERSE COLOSTOMY. PUT ON CAMPTO (CHEMO) x1, COULDN’T TOLERATE + VERY EXP	CHEMO, RADIO, SURGERY	7		DEFUCNTIONING TRANSVERSE COLOSTOMY (6/4/2000)	13	NO	0
	M698846	42	40	1	f	1	c	1										1999		5		12		7		4		4			8			14		0
	M710759	48	45	1	m	0	c	1										1998	NO DOC	5	NO DOC	12	NO DOC	7	NO DOC	4	NO DOC	4			8			14		0
	N580868	49	45	4	M	0	C	1	Y									2014	COLON	0	ASCENDING	1	NO DOC	7	NO DOC	4	NO DOC	4			8		RT HEMICOLECTOMY	1		0
	N359152	49	45	3	m	0	C	1										18/82011	RECTOSIGMOID	1	RECTOSIGMOID	9	ADENOCA	0	MOD DIFF	1	NO DOC	4			8			14		0
	N504325	44	40	4	M	0	O_indig	3	NIL							STOMACH CANCER		2013-03-20	RECTAL	2	RECTAL	10	ADENOCA	0		4		4			8			14		0
	M516731	43	40	3	M	0	C	1										2009-02-19	ANUS	3	ANORECTAL	11	MUCINOUS ADENOCA	1		4		4			1		APR	7		1.6
	N296391	55	55	3	F	1	C	1										2010	RECTOSIGMOID	1	RECTOSIGMOID	9		7		4		4			8			14		0
	M940036	62	60	3	m	0	C	1										2010-06-06	RECTAL	2	LOW RECTAL	10		7		4		3			1		STOMA CREATION	13		0
	M827219	56	55	3	M	0	C	1										2012-11-06	COLON	0	SIGMOID	7		7		4		4			1		SIGMOID COLECTOMY	5		0
	M843767	49	45	1	F	1	C	1	BREAST LUMP, EPILEPSY, IHD/HTN/DYSLIPIDEMIA									2002-05-02	RECTAL	2	LOW RECTUM	10		7		4		4			1		APR	8	NIL	2.8
	N594349	51	50	3	M	0	C	1										2012 (PRIVATE HOSP)	COLON	0	SIGMOID	7	ADENOCA	0	NO DOC	4	NO DOC	4		CHEMO POST RECURRENCE	4		*SIGMOID COLECTOMY	5	YES TWICE	0
	N585251	71	70	4	M	0	C	1										YEAR 2015	COLON	0	SIGMOID	7	NO RECORD	7		4		3		NO ADJ CHEMO	1		AR, ILEOSTOMY AND PARTIAL CYSTECTOMY(2015), NO ADJUVANT CHEMO	7	NO	0
	M909637	71	70	4	M	0	C	1										2016-09-30	RECTAL	2	RECTAL	10	adenoca	0	n/a	4	n/a	1		no chemo-palliative	1	yes	TRANSANAL RESECTION OF RECTAL TUMOR (TEMS) 29/9/16	13		0
	N338005	68	65	3	M	0	C	1										2011	COLON	0	SIGMOID	7		7		4		4			8		SIGMOID COLECTOMY	5		0
	N528319	60	60	2	M	0	C	1	Spinal tumor (Schwannoma) 2017					1				2005	COLON	0	? CAECUM	0		0		4		4			8			14		0
	N623539	72	70	4	M	0	C	1	PROSTATE CA WITH LUNGS AND BONE METS					1				2016-01-19	RECTAL	2	RECTAL	10	ADENOCA	0	N/A	4	N/A	4			1			14		1.9
	N367890 -RIGHT HEMI IN 2011	69	65	3	M	0	C	1										2011	COLON	0	~RIGHT COLON	2		0		4		3		COMPLETED CHEMO	4		RIGHT HEMI (2011)	1	NO	0
	N004010	86	85	4	F	1	C	1	IHD, HTN, DYSLIPIDEMIA									2016-06-15	RECTAL	2	UPPER RECTAL	10	ADENOCA	0	N/A	4	N/A	3		FOR SHORT SEGMENT NEOADJ RT IF PT AGRESS (DS REPORT)	8			14		0
	N525456	55	55	4	M	0	C	1	BPH										COLON	0	~DESCENDING COLON	6		7		4		4			1		LEFT HEMICOLECTOMY?	3	NO	0
	N592792	72	70	4	F	1	C	1	GOUTY ARTHRITIS, DYSLIPIDEMIA									APRIL 2015 (PANTAI)	RECTAL	2	RECTAL-LOW	10	ADENOCA	0		4		4			1		LAPAROSCOPY ULAR	7		0
	N587185	51	50	4	M	0	C	1	CHOLECYSTECTOMY									2014-12-08	RECTAL	2	RECTAL	10	ADENOCA	0	MOD DIFF	1		2	ADJ FOLOFOX X2, CCRT, FOLOFX X10 (COMPLETED)	adj radio & CHEMO	7		AR	7	YES (7/9/2016-ANASTOMOTIC SITE-HIGH GRADE DYSPLASIA AND CAECUM)	0
	N663653	50	50	4	F	1	C	1										2014		5		12		7		4		4			8			14		0
	M615079	69	65	4	F	1	C	1										2016-11-28	OVERLAPPING COLON	4	SPLENIC FLEXURE, UPPER RECTUM	8	ADENOCA	0	~MOD DIFF	1	NO DOC	3			8		DIAGNOSTIC LAPAROSCOPY	14	NIL (PERITONEAL NODULE METS)	27.3
	N353965	54	50	3	M	0	C	1										2011-05-01	COLON	0	HEPATIC FLEX	3	NO DOC	0	NO DOC	4		3	CHEMO	EXTENDED HEMICOLECTOMY + CHEMO	4		EXTENDED HEMICOLECTOMY; TRIPLE BYPASS - GASTOJ, JEJUNOILEAL, ILEOCOLIC	2	YES (CT 30/7/2012 RT HYPOCHONDRIUM PRESUMED SURGICAL BED WITH INFILTRATION TO 2ND PART DUODENUM, JEJUNUM, GALLBLADDER, & LIVER EDGE)	0
	N561698	81	80	4	M	0	C	1	DM, HPT, IHD									2016	RECTAL	2	RECTAL	10	NO DOC	7	NO DOC	4	NO DOC	4	NO DOC		8		NO DOC	14		0
	N023635	72	70	4	M	0	C	1										2017-02-02	RIGHT	0	CECUM	0	ADENOCA	0	WELL DIFF	0	T3N2MX	2			1		RIGHT HEMICOLECTOMY	1		0
	N643138	73	70	4	M	0	C	1	CAD									2016-06-01	RECTOSIGMOID	1	RECTOSIGMOID	9	ADENOCA	0	NO DOC	4		4	CHEMO	adj Chemo	4		LAR	7	NO	0
	N089454	59	55	4	M	0	C	1										2013-04-24	RECTOSIGMOID	1	RECTOSIGMOID	9	ADENOCA	0	WELL DIFF	0	NO DOC	2		RT	5		AR	7	YES (6/12/2013)	7.7
	N013301	51	50	2	F	1	C	1										2005	RECTOSIGMOID	1	RECTOSIGMOID	9	NO DOC	0	NO DOC	4	NO DOC	4		CCRT COMPLETED	7		AR	7	NO	0
	M865697	53	50	1	M	0	C	1										2002	RECTUM	2	LOW RECTUM	10	NO DOC	0	NO DOC	4	NO DOC	4		COMPLETED ADJ CHEMO	4		APR (IN PRIVATE-PANTAI)	8	NO	0
	M732014	78	75	3	M	0	C	1										13/12/2008 (CT)	RECTOSIGMOID	1	RECTOSIGMOID	9	ADENOCA	0	MOD DIFF	1		3			8		NO DOC	14	NO? (PRIMARY WITH LIVER METS)	0
	M516731	43	40	3	M	0	C	1										2009-02-19	ANUS	3	ANORECTAL	11	MUCINOUS ADENOCA	1	WELL DIFF	0		4			1		APR	8	NO	0
	M741384	52	50	3	M	0	C	1										12/2/2010 (CT)	RECTAL	2	RECTAL	10	no report	0	no report	4		3		CHEMO X6 (PALLIATIVE?)	2		NO DOC	14	PRIMARY LOCALLY ADVANCED	0
	N235891	68	65	3	M	0	C	1											RECTUM	2	RECTUM	10	ADENOCA	0	MOD DIFF	1		3		NEOADJ RT	5		EMERGENCY LAPAROTOMY & DEFUNCTIONING COLOSTOMY	13		0
	N242420	58	55	3	M	0	C	1										2009	RECTAL	2	RECTAL	10	ADENOCA	0	WELL DIFF	0		3		PLANNED FOR RT BUT DEFAULTED	1		DEFUNCTIONING COLOSTOMY	13		0
	M846044	73	70	3	M	0	C	1	HPT, BPH									6/5/2009 (CT)	RECTAL	2	RECTAL	10	ADENOCA	0	WELL DIFF	0		4			1		APR (GLEANEAGLES)	8		0
	N248990	63	60	3	M	0	C	1										2009	COLON	0	NO DOC	12	MALIGNANCY	7	NO DOC	4	NO DOC	4			1		TOTAL COLECTOMY	10		0
	N324650	59	55	3	M	0	C	1	DM, HPT, CVA									2011	COLON & RECTAL (SYNC)	4	RECTAL, SYNC SIGMOID & CAECUM	8	NO DOC	0	NO DOC	4	NO DOC	1		CHEMO	4			14		0
	N332347	54	50	3	M	0	C	1										2010	RECTUM	2	RECTUM	10	ADENOCA	0	NO DOC	4		1		ADJ CHEMO	4		AR	7	NO	0
	N345943	58	55	3	M	0	C	1										2011	RECTUM	2	LOW RECTUM	10	CA	7	NO DOC	4	NO DOC	2		NEOADJ CHEMO RT	7		LAR (PRIVATE?)	7		0
	M644801	83	80	3	M	0	C	1										2012	RECTUM	2	RECTUM	10	POLYPOIDAL	0		4		4			8			14		0
	N362805	88	85	3	M	0	C	1	DM, RENAL FAILURE									2012	RECTUM	2	LOW RECTUM	10	ADENOCA	0	MODD DIFF	1		2		NEOADJ RT	5		APR	8		7.3
	N006012	57	55	2	M	0	C	1										2005	RECTUM	2	RECTUM	10	ADENOCA	0	WELL DIFF	0		4			8			14		0
	M445029	80	80	2	F	1	C	1										2005	RECTUM	2	RECTUM	10	ADENOCA	0	WELL DIFF	0		4			8			14		0
	M729690	69	65	4	F	1	C	1										?2013	COLON	0	SIGMOID	7	ADENOCA	0	no report	4		2		NEOADJ CHEMO RT	7		AR	7		0
	M65342	63	60	1	F	1	C	1											RECTAL	2	RECTAL	10	adenoca	0	WELL DIFF	0		3		NO NEOADJ THERAPY, NO ADJ	0		REFUSE SURGERY	0		3.8
	N110112	65	65	2	F	1	C	1	HPT									2006	COLON	0	ASCENDING COLON	2	ADENOCA	0	WELL DIFF	0		4		NO	1		RT HEMICOLECTOMY	1		0
	M688390	74	70	1	f	1	c	1										1998	no report	5		12		7		4	Unknown	4			8			14		0
	M678791	57	55	1	m	0	c	1										1997	no report	5		12		7		4	Unknown	4			8			14		0
	M687572	56	55	1	m	0	c	1										1999	no report	5		12		7		4	UNKNOWN	4			8			14		0
	M737759	62	60	1	m	0	c	1										1999	no report	5		12		7		4	UNKNOWN	4			8			14	NO	0
	N032003	66	65	2	m	0	c	1										2005	no report	5		12	ADENOCA	0	MOD DIFF	1		4			1		HARTMANN'S	6		0
	N114431	59	55	2	M	0	C	1										2007	RECTAL	2	RECTAL	10	ADENOCARCINOMA	0		4		3		ADJ CHEMO RADIO	4	YES- PALLIATIVE CHEMO POST APR (2008)	APR	8	NO- BUT LIVER METS ONE YEAR POST CHEMO AND APR (JULY 2008 LIVER METS)	0
	N669731	48	45	4	F	1	C	1	RIGHT LL DVT WITH CELLULITIS, HYDRONEPHROSIS, LEFT PLEURAL EFFUSION									2017		3	ANORECTAL	11	SIGNET RING CELL CARCINOMA	2		4		4			8			14		0
	N676595	72	70	4	F	1	C	1										2017	RECTAL	2	rectal	10	Adenocarcinoma	0		4		4			8			14		0
	N592126	43	40	4	M	0	C	1										2015	ANUS	3	anorectal (4cm)	11	ADENO CA	0	mod diff	1		3		chemo and radio done at private	6		refused surgery	0		0
Mr Zairul's data	M685873	82	80	4	M	0	C	1										2017	RECTUM	2	RECTUM	10	Adenocarcinoma	0		4		4			8			14		0
	M512105	76	75	4	M	0	C	1										2017	RECTOSIGMOID	1	RECTOSIGMOID	9		7		4		4			8			14		0
	N255551	67	65	4	F	1	C	1										2016	RECTUM	2	RECTUM	10	adenoca	0	mod diff	1	N/A	3		no chemo-pt not keen	1			14		0
	M802746	74	70	3	F	1	C	1										2009-11-05	rectal	2	rectal	10	adenoca	0	well diff	0	n/a	4			8		APR	8		0
	N122359	51	50	3	F	1	C	1	HPT, Hyperlipidemia									2010	rectosigmoid	1	rectosigmoid	9	private	1	private	4	private	2		surgery (2007), FOLFOX, FOLFIRI	4		private	14		0
	N245504	79	75	3	m	0	C	1										2010-06-01	colon	0	sigmoid	7	tubullous adenoma with invasive adenoca	5	?	4	n/a	4			8		left hemi (2/9/2010)	3		0
	N301077	23	20	3	m	0	I	2										2010-06-04		5		11	Hyperplastic polyp with dystrophic calcification.	7		4		1			1		TRANSANAL RESECTION	13		0
	M518844	24	20	1	f	1	m	0										1999	?	5		12		7		4		4			8			14		0
	N022641	39	35	3	m	0	M	0	NKMI- TRAFFIC CONTROLLER						NO	NO	0	MAY 2010 (KPJ)	RECTAL	2	LOW RECTAL	10	SIGNET CELL	2		4	N/A	2	DID NEOADJ RT (2010), REFUSED ADJ CHEMO POST APR (NOV 2010	NEOAD RT 5 WEEKS AND SURGERY	5		APR (18/11/2010)	8	NO	1.4
	M677660	43	40	1	M	0	M	0	NKMI- EX NAVY PERSONNEL						NO	NO		1998	LEFT	0	SIGMOID	7	ADENOCA	0	N/A	4	N/A	3		NEOADJ DXT COMPLETED PRIOR TO APR// SUGGESTED 5FU/FA TO DR IN HOSP TENTERA LUMUT, NOT KNOWN CHEMO STTATUS	7		SIGMOIDECTOMY ( MARCH 1998), RECURRENT RECTAL CA: APR (9/99/99), IO: EMERGENCY LAPAROTOMY AND ADHESIONALYSIS (10/12/1999)	12	YES- 2 YEARS LATER, REFERRED TO HUKM FROM LUMUT	0
	M668900	43	40	1	f	1	m	0										1999		5		12		7		4		4			8			14		0
	M988556	45	45	2	m	0	m	0	DIVERTICULITIS											5		12		7		4		4			8			14		0
	M707306	45	45	1	F	1	M	0										1999	RECTAL	2	RECTAL	10		7		4		4			1		APR	8	YES (DEC 2003)	0
	N173989	46	45	2	M	0	M	0										2007-11-01	RECTAL	2	RECTAL	10		7		4		4	YES		8			14		0
	M855713	46	45	1	F	1	M	0								PT: ENDOMETRIAL CANCER		2002-06-20	COLON	0	SIGMOID	7	ADENOCA	0	WELL DIFF	0		2	RT AND CT		1		AR	7		0
	N387647	47	45	3	F	1	M	0										2010	RECTAL	2	RECTAL	10	ADENOCA	0		4		3	DEFAULTED CHEMO AT HKL (2010), PALLATIVE CHEMO-FOLFOX x10 (2013)	PALLIATIVE FOLFOX x10 (2013)	4	Yes	APR (2010)	8	YES FEB 2013	0
	M702259	48	45	1	f	1	m	0										1999	NO DOC	5	NO DOC	12	NO DOC	7	NO DOC	4	NO DOC	4			8			14		0
	M678036	48	45	1	m	0	m	0										1998	NO DOC	5	NO DOC	12	NO DOC	7	NO DOC	4	NO DOC	4			8			14		0
	M922156	59	55	2	M	0	M	0	no DS/postop									*12/9/2003 (BIOPSY)	RECTAL	2	RECTAL	10	ADENOCA	0	WELL DIFF	0		4	NO DOC		8			14		75.3
	N569782	67	65	4	M	0	I	2										2014	COLON	0	MALIGNANT POLYP DIAGNOSED IN OTHER HOSP (HANGT CLASSIFICATION LEVEL 2) ? TRANSVERSE	12	?ADENOCA	0	mod diff	1		1			8		POLYPECTOMY	0	NIL	2
	N657131	57	55	4	M	0	I	2										YEAR 2015	RECTOSIGMOID	1	RECTOSIGMOID	9	ADENOCA	0	NO DOC	4	NO DOC	2	ADJ CHEMO COMPLETED	ADJ CHEMO	4		AR	7	YES (MRI 18/11/16- AT ANASTOMOTIC SITE-RECTOSIGMOID MUCINOUS ADENOCA T4N1MX, DUKE'S C AND CAECUM MUCINOUS ADENOCA)	0
	N296643	37	35	3	m	0	M	0										2010-04-23	COLON	0	~RIGHT	2	ADENOCA	0		4		3			1		RIGHT HEMICOLECTOMY	1	(PRIMARY METASTATIC ADENOCA)	0
	M670997	35	35	3	m	0	M	0										2010-03-17		5		12		7		4		4			1		LAPAROTOMY & EXCISION	13		0
	N267863	75	75	3	m	0	M	0										2010-06-24	COLON	0	DESCENDING	6		7		4		4			1		HARTMANN'S	6		0
	N282807	80	80	3	m	0	M	0										2010-08-05	RECTAL	2	RECTAL	10		7		4		4			1		ULAR	7		0
	N616743	67	65	4	F	1	M	0	LIVER CIRRHOSIS WITH HEP C, DM									2015-11-18	COLON	0	CAECAL	0	adenoca	0	mod diff	1		2		OP: YES + chemoradio	7		LAPAROSCOPIC RIGHT HEMI, DOUBLE BARREL STOMA (28/1/16)	1	no	0
	N583188	58	55	4	M	0	M	0	HPT, DYSLIPIDEMIA,									2015-01-01	RECTAL	2	RECTUM	10	NO RECORD	1		4		2		CHEMO+RADIO: FOLFOX, SHORT COURSE RT (2015)	7		DEFUNCTIONING COLOSTOMY (24/1/2015), ULAR (3/8/2015), REVERSAL OF STOMA (17/3/2016)	12	NO	0
	N568626	62	60	4	M	0	M	0										2016-04-01	RECTAL	2	RECTAL	10		0		4		2		NEOADJ CCRT	7		PELVIC EXANTHERATION	13	NO (CT)	0
	N641045	58	55	4	M	0	M	0										14/7/2016 (SBB)	RECTAL	2	LOW RECTAL	10	ADENOCA	0	N/A	4	N/A	4			8			14		0
	N640594	26	25	4	F	1	M	0	FAP					2		1	1	31/5/2016 (KPJ)	RECTAL	2	RECTAL/ DISTAL RECTUM	10	ADENOCA	0	MOD TO POORLY DIFF	1	UNKNOWN	4		?	1		COLOSTOMY	13		0
	N639866	58	55	4	F	1	M	0										2016-06-09	RECTAL	2	LOWER RECTAL	10	ADENOCA	0	N/A	4	N/A	4			8			14		0
	N599438	46	45	4	M	0	M	0										2014-04-01	RECTAL	2	RECTAL	10	ADENOCA	0		4		2		SHORT COURSE RT, THEN SURGERY IN KPJ DSARA, ADJ FOLFOX IN PPUKM	7		SURGER IN PRIVATE	14		0
	N579648 LOW RECTAL CA	66	65	4	F	1	M	0										2015	ANUS	3	ANORECTAL	11	ADENOCA	0		4		2		CHEMO COMPLETED	4		APR (2015)	8		0
	N632024 SYNC TUMOR	67	65	4	M	0	M	0	DM, BPH									2016-04-04	COLON	0	SIGMOID	7	ADENOCA	0		4		2		COMPLETED CHEMO x6	4		EXP LAP SIGMOID COLECTOMY WITH DOUBLE BARREL STOMA	13	NIL (METS TO LIVER THEN LUNG 2018)	7.4
	M780420-ANORECTAL ADENOCA	43	40	2	M	0	M	0											ANUS	3	ANORECTAL	11		7		4		4			8			14		0
	N561430	77	75	4	M	0	M	0	PROSTATE CA, IHD, DM, HPT									20/5/2015 (CT)	COLON	0	SPLENIC FLEXURE	5	ADENOCA	0		4		3			1		FOR STOMA CREATION BUT PT NO KEEN	0	NIL (PRIMARY WITH LIVER METS)	7
	N660838	43	40	4	F	1	M	0										2016-10-05	RECTAL	2	RECTAL	10	ADENOCA	0	NO DOC	4	NO DOC	3	FOR CHEMO & PELVIC EXANTHERATION BUT REFUSED, THEN CONVERT TO ILEOSTOMY & PIGTAIL INSERTION		1		ULAR	7	?RECURRENCE (CT SUGGESTIVE BUT TO CORRELATE WITH SCOPE FINDING-NO DOC)	0
	N414783	68	65	3	M	0	M	0										2012-11-27	COLON	0	SIGMOID	7	NO RESIDUAL MALIGNANCY	7		4		1			1		SIGMOID COLECTOMY WITH PREVIOUS SIGMOID POLYPECTOMY	5	NO DOC	0
	N650745	47	45	4	M	0	M	0										2016-09-27	RECTAL	1	LOW RECTUM	10	ADENOCA	0	(POST CRT)	4		2		Neoadj ccrt (long course)	5		AR	8		0
	N219386	58	55	3	F	1	M	0										2008	NO DOC	5	NO DOC	12		0		4		2		Adj Chemo	8			14		0
	N657849	78	75	4	M	0	M	0										2016-11-16	RECTAL	2	LOW RECTAL	10	adenoca	0	mod diff	1		2		Neoadj ccrt (long course)	7		Laparascopic Ultra Low Anterior Resection	7		0
	N046177	54	50	4	M	0	M	0	CKD									2017-02-06	COLON	0	SIGMOID	7	adenoca	0	mod diff	1		2		Adj Chemo	4		AR	7		0
	N668200	65	65	4	M	0	M	0										2017-02-22	RECTAL	2	LOW RECTAL	10	MUCINOUS ADENOCA	1		4		4			8		NO DOC	14		0
	N634990	66	65	4	M	0	M	0										2016-05-26	RECTOSIGMOID	1	RECTOSIGMOID	9	adenoca	0	well diff	0	T3N2MX	2	NO NEOADJ CHEMO RT	NO neoadj chemo	1		AR	7		320.8
	N657867	63	60	4	M	0	M	0										2016	RECTAL	2	MID RECTAL	10	adenoca	0	NO DOC	4	NO DOC	2	COMPLETED ADJ CHEMO	neoadj ccrt	7		LAPAROSCOPIC HARTMANN PROCEDURE	6		3.4
	N652349	52	50	4	M	0	M	0										2016-09-01	RECTAL	2	low rectal	10	ADENOCA	0	MOD DIFF	1	NO DOC	3	CHEMO	Palliative chemo	4	Yes	LAPAROSCOPIC DEFUNC SIGMOID COLOSTOMY	13		0
	N095633	59	55	2	F	1	M	0										2007	COLON	0	SIGMOID	7	NO DOC	0	NO DOC	4	T3N1M0	2	CHEMO		4		AR	7		0
	M994968	60	60	4	M	0	M	0										10/7/2013 (START CHEMO)	RECTAL	2	RECTAL	10		0		4		2		COMPLETED NEOADJ CCRT	7			14		0
	N012818	70	70	3	M	0	M	0	CAD, AF									16/3/2012 (CT)	RECTUM	2	RECTUM	10	UNKNOWN	7	UNKNOWN	4		4			1			14		0
	M808921	60	60	4	F	1	M	0	HPT, HYPERTHYROID, CHOLELITHIASIS									2013-03-21	RECTUM	2	LOW RECTUM	10	ADENOCA (BIOPSY)	0	NO DOC	4		4		NO NEADJ/ADJ	8		NO DOC	14		0
	N336838	52	50	3	M	0	M	0										2011	RECTUM	2	RECTUM	10	ADENOCA	0	NO DOC	4		2		NEOADJ CHEMO	4		LOOP COLOSTOMY (PRIVATE)	13	NO (PRIMARY WITH LIVER & LUNG METS AND SYN LOW RECTAL CA 1/7/2011)	0
	N213208	51	50	3	F	1	M	0										2008-11-10	ANUS	3	ANORECTAL	11	ADENOCA	0	NO DOC	4		4			8		NO DOC	14		0
	N166630	57	55	3	F	1	M	0	DM, HPT									2012	RECTUM	2	RECTUM	10	mucinous adenoca	1	n/a	4		2		NEOADJ CHEMO RT	7		HARTMANN'S	6		0
	M972601	57	55	2	F	1	M	0										2004	RECTUM	2	RECTUM	10	adenoca	0	well diff	0	n/a	2		NEOADJ CHEMO RT	6		REFUSE SURGERY	0		0
	M707404	54	50	1	M	0	M	0										1999	RECTAL	2	RECTAL	10	no report	7		4	UNKNOWN	4			8			14	YES (27/11/2000)	0
	N141535	36	35	2	F	1	M	0										2007	RECTAL	2	LOW RECTAL	10	SIGNET RING ADENOCA	2		4		4			1			14		0
	M433059	76	75	2	F	1	M	0	HPT									2006	COLON	0	CAECUM	0	adenoca	0	POORLY DIFF	3		4			1		RT HEMICOLECTOMY	1		0
	N281436	72	70	3	F	1	M	0										2010	RECTUM	2	RECTUM	10	ADENOCA	0		4		4			8			14		0
	N318566	51	50	3	f	1	m	0										2010	RECTUM	2	RECTUM	10	MALIGNANT	7		4		4			1		AR	7		0
	N332564	73	70	3	m	0	m	0										2010	RECTUM	2	LOW RECTUM	10	ADENOCA	0	WELL DIFF	0		2		NEOADJ CHEMO RT	1		LAR	1		0
	N335912	78	75	3	f	1	m	0										2011	RECTUM	2	LOW RECTUM	10	ADENOCA	0	MOD DIFF	1		2		NEOADJ RT	1		APR	8		0
	N292254	48	45	3	M	0	m	3										2010	ANORECTAL CA	3	ANORECTAL CA	11	ADENOCA	0	POORLY DIFF	2	N/A	3		SURGERY, No onco (checked pharmacy record)	1		COLOSTOMY DUE TO IMPENDING IO	13		0
	N322592	58	55	3	F	1	M	0										2010	COLON	0	SPLENIC FLEXURE	5	ADENOCA	0	Mod diff	1		4			8			14		0
	M139600	58	55	4	F	1	M	0										2015	RECTAL	2	LOW RECTAL TUMOR	10	SIGNET RING CELL CARCINOMA	2		4		2		CCRT with Mayo, then FOLFOX x8	7		APR	8		0
	N666742	64	60	4	M	0	M	0										2017	COLON	0	SPLENIC FLEX	5		7		4		4			8			14		0
	N562467	70	70	4	M	0	M	0										2017	COLON	0	SIGMOID	7	Adenocarcinoma	0		4		4			8			14		0
	N679485	57	55	4	F	1	M	0										2017	COLON	0	SIGMOID	7	Adenocarcinoma	0		4		4			8			14		0
	N382757	52	50	3	M	0	M	0										2011	RECTAL	2	RECTAL	10	ADENOCA	0	MOD DIFF	1		3		UNKNOWN	8		DEFUNCT TRANS	13		0
	N233732	67	65	3	F	1	M	0	HPT, HEART VLAVE SURGERY DONE (MV, TV)									2009	colon	0	CAECUM	0	private	0	private	4		3		XELODA 8x AND SURGERY	4		RIGHT HEMI (20009 @ PRIVATE), DEFUNCTIONING SIGMOIDOSTOMY	12	YES, IN 2010 AT ANASTOMOTIC SITE AND CAECUM	0
	N275794	60	60	3	F	1	M	0	HTN									2009-11-01	RECTOSIGMOID	1	RECTOSIGMOID	9	VILLOUS ADENOMA - LOCALLY ADVANVED	5	N/A	4		3		CCRT, AND SURGERY	7		DEFUNCITONING STOMA, URETERIC STENTING (2010), AR (2010)	12		0
	N346526	43	40	3	M	0	M	0										2011	rectal	2	rectal	10	adenoca	0	mod diff	1	n/a	3		adj chemo FOLFOX and RT completed	7	yes, in 2013	DEFUNCTIONING TRANSVERSE COLOSTOMY	13	no, but metastasis	0
	M631979	74	70	3	m	0	M	0	HTN, Dyslipidemia, AAA									2010-05-05	rectal	2	rectal	10	adenoca	0	n/a	4	n/a	4		no chemo	1		Lap AR (2010)	7		0
	N572055	67	65	3	F	1	M	0										2008	COLON	0	SIGMOID	7		7		4		4		UNSURE	8		SIGMOID COLECTOMY 2008	5	RECURRENT, 6 YEARS LATER	0
	M998401	64	60	2	M	0	M	0										2003	RECTOSIGMOID	1	RECTOSIGMOID	9	no report	7		4		4			8			14		0
	M271466	47	45	1	M	0	m	3										2000-10-25		5		7	MUCINOUS ADENOCA	1		4		4			1		LEFT HEMI (25/10/2000)	3		0
	N573086	63	60	4	F	1	m	3										2015-10-16	rectosigmoid	1	restosigmoid	9	ADENOCA	0	WELL DIFF	0	T3N1MX	2			1		AR for distal sigmoid cancer (Oct 2015)	7		5.2
																											C
